# Supplementary material for: Rational programming of history-dependent logic in cellular populations
Source: Nat Commun. 2020 Sep 21;11:4758. doi: 10.1038/s41467-020-18455-z (PMC7506022; doi:10.1038/s41467-020-18455-z)
Supplement: Supplementary file 6 — Source Data [file 41467_2020_18455_MOESM6_ESM.zip]

Archive with 11 entries (8 files):
- SourceData/
- SourceData/File DNA sequences.xlsx
- __MACOSX/
- __MACOSX/SourceData/
- __MACOSX/SourceData/._File DNA sequences.xlsx
- SourceData/Plate reader data.xlsx
- __MACOSX/SourceData/._Plate reader data.xlsx
- SourceData/Plate reader fold change.xlsx
- __MACOSX/SourceData/._Plate reader fold change.xlsx
- SourceData/Flow cytometry data.xlsx
- __MACOSX/SourceData/._Flow cytometry data.xlsx
