# Supplementary material for: Rational programming of history-dependent logic in cellular populations
Source: Nat Commun. 2020 Sep 21;11:4758. doi: 10.1038/s41467-020-18455-z (PMC7506022; doi:10.1038/s41467-020-18455-z)
Supplement: Supplementary file 6 — Source Data [file 41467_2020_18455_MOESM6_ESM.zip › SourceData/File DNA sequences.xlsx]

## Sheet: All parts
Integrase sites
Bxb1	attB	TCGGCCGGCTTGTCGACGACGGCGGTCTCCGTCGTCAGGATCATCCGGGC
	attP	TCGTGGTTTGTCTGGTCAACCACCGCGGTCTCAGTGGTGTACGGTACAAACCC
	attL	TCGGCCGGCTTGTCGACGACGGCGGTCTCAGTGGTGTACGGTACAAACCC
	attR	TCGTGGTTTGTCTGGTCAACCACCGCGGTCTCCGTCGTCAGGATCATCCGGGC
Tp901	attB	ATGCCAACACAATTAACATCTCAATCAAGGTAAATGCTTTTTGCTTTTTTTGC
	attP	GCGAGTTTTTATTTCGTTTATTTCAATTAAGGTAACTAAAAAACTCCTTT
	attL	ATGCCAACACAATTAACATCTCAATTAAGGTAACTAAAAAACTCCTTT
	attR	GCGAGTTTTTATTTCGTTTATTTCAATCAAGGTAAATGCTTTTTGCTTTTTTTGC
Int5	attB	gagcgccggatcagggagtggacggcctgggagcgctacacgctgtggctgcggtcggtgc
	attP	ccctaatacgcaagtcgataactctcctgggagcgttgacaacttgcgcaccctgatctg
	attL	gagcgccggatcagggagtggacggcctgggagcgttgacaacttgcgcaccctgatctg
	attR	ccctaatacgcaagtcgataactctcctgggagcgctacacgctgtggctgcggtcggtgc
Integrase sequences
Bxb1	gtgagagccctggtagtcatccgcctgtcccgcgtcaccgatgctacgacttcaccggagcgtcagctggagtcttgccagcagctctgcgcccagcgcggctgggacgtcgtcggggtagcggaggatctggacgtctccggggcggtcgatccgttcgaccggaagcgcagaccgaacctggcccggtggcttgcgttcgaggagcaaccgtttgacgtgatcgtggcgtaccgggtagatcggttgacccgatcgatccggcatcttcagcagctggtccactgggccgaggaccacaagaagctggtcgtctccgcgaccgaagcgcacttcgatacgacgacgccgtttgcggcggtcgtcatcgcgcttatgggaacggtggcgcagatggaa…
Tp901	atgactaagaaagtagcaatctatacacgagtatccactactaaccaagcagaggaaggcttctcaattgatgagcaaattgaccgtttaacaaaatatgctgaagcaatggggtggcaagtatctgatacttatactgatgctggtttttcaggggccaaacttgaacgcccagcaatgcaaagattaatcaacgatatcgagaataaagcttttgatacagttcttgtatataagctagaccgcctttcacgtagtgtaagagatactctttatcttgttaaggatgtgttcacaaaaaataaaatagactttatctcgcttaatgaaagtattgatacttcttctgctatgggtagcttgtttctcactattctttctgcaattaatgagtttgaa…
Int5	atgcctggtatgaccaccgaaaccggtccggatcctgcaggtctgattgacctgttttgtcgtaaaagcaaagcagttaaaa gccgtgcaaatggtgcaggtcagcgtcgtaaacaagaaattagcattgcagcacaagaaaccctgggtcgtaaagttgcagc actgctgggtatgcaggttcgtcatgtttggaaagaagttggtagcgcaagccgttttcgtaaaggtaaagcacgtgatgat cagagcaaagcactgaaagccctggaaagcggtgaagttggtgcactgtggtgttatcgtctggatcgttgggatcgtggtg gtgccggtgcaattctgaaaattatcgaaccggaagatggtatgcctcgtcgtctgctgtttggttg…
Terminator sequences
T1	ECK120033737	ggaaacacagAAAAAAGCCCGCACCTGACAGTGCGGGCTTTTTTTTTcgaccaaagg
T2	ECK120029600	TTCAGCCAAAAAACTTAAGACCGCCGGTCTTGTCCACTACCTTGCAGTAATGCGGTGGACAGGATCGGCGGTTTTCTTTTCTCTTCTCAA
T3	L3S2P21	CTCGGTACCAAATTCCAGAAAAGAGGCCTCCCGAAAGGGGGGCCTTTTTTCGTTTTGGTCC
T4	L3S3P21	CCAATTATTGAAGGCCTCCCTAACGGGGGGCCTTTTTTTGTTTCTGGTCTCCC
T5	B0015	ccaggcatcaaataaaacgaaaggctcagtcgaaagactgggcctttcgttttatctgttgtttgtcggtgaacgctctctactagagtcacactggctcaccttcgggtgggcctttctgcgtttata
T9	L3S2P11	CTCGGTACCAAATTCCAGAAAAGAGACGCTTTCGAGCGTCTTTTTTCGTTTTGGTCC
T10	L3S3P22	CCAATTATTGAAGGCCGCTAACGCGGCCTTTTTTTGTTTCTGGTCTCCC
	L3S1P13	gacgaacaataaggcctccctaacggggggccttttttattgataacaaaa
	L3S3P00	ccaattattgaaggggagcgggaaaccgctcccctttttttgtttctggtctccc
Promoters
P7	AAAAAATTTATTTGCTTTCGCATCTTTTTGTACCTATAATGTGTGGA
P6	TTGACAATTAATCATCCGGCTCGTAATGTTTGTGGA
P5	ttgacaattaatcatccggctcgtaatttatgtgga
P2	aaaaagagtattgacttcgcatctttttgtacctataatgtgtgga
J23100	ttgacggctagctcagtcctaggtacagtgctagc
ProC	cacagctaacaccacgtcgtccctatctgctgccctaggtctatgagtggttgctggataactttacgggcatgcataaggctcgtatgatatattcagggagaccacaacggtttccctctacaaataattttgtttaacttt
RBSs
B0034	aaagaggagaaa
B0032	tcacacaggaaag
RBS-INT5	cagaggaaggaggctcg
RBS-INT7	agtaatttcaacaaaataactaggattcga
BCD2	GGGCCCAAGTTCACTTAAAAAGGAGATCAACAATGAAAGCAATTTTCGTACTGAAACATCTTAATCATGCTAAGGAGGTTTTCTA
spacer_RBS	TACTAG
Reporter
sfGFP(sp)	atgtcaaaaggagaagaactttttacaggtgtagtacctatcttggttgaattggatggtgatgttaacggtcacaaattttctgtacgtggtgaaggtgaaggtgatgcaactaacggtaaattgacacttaaattcatttgtacaactggaaaacttcctgttccttggcctactcttgttacaacattgacatatggagtacaatgtttttcacgttatcctgatcatatgaaacgtcacgatttttttaaatctgctatgccagaaggttatgtacaagaacgtacaatttcatttaaagatgacggaacatataaaacacgtgctgaagtaaaattcgaaggtgacactcttgttaatcgtatcgaattgaaaggaatcgatttcaaagaagat…
Ribozyme
RiboJ	AGCTGTCACCGGATGTGCTTTCCGGTCTGATGAGTCCGTGAGGACGAAACAGCCTCTACAAATAATTTTGTTTAA
BydvJ	AGGGTGTCTCAAGGTGCGTACCTTGACTGATGAGTCCGAAAGGACGAAACACCCCTCTACAAATAATTTTGTTTAA
ElvJ	AGCCCCATAGGGTGGTGTGTACCACCCCTGATGAGTCCAAAAGGACGAAATGGGGCCTCTACAAATAATTTTGTTTAA
AraJ	AGTGGTCGTGATCTGAAACTCGATCACCTGATGAGCTCAAGGCAGAGCGAAACCACCTCTACAAATAATTTTGTTTAA
Spacers
Spacer0	CTCGGATACCCTTACTCTGTTGAAAACGAATAGATAGGTT
Spacer5	ACTTTATCTGAGAATAGTCAATCTTCGGAAATCCCAGGTG
Spacer5'	TAAAAGTCTCGTAAAGCGTTCTATCAATAACCCGTTGGTG
Spacer6	CCGTCTCAGAATCGGCCGTGAACAATAAAATAGTTTCGGT
Spacer18	GATACTGTTACTTACCGATTATTGTGAAGAACCAGACCGT
Spacer19	TCACTTTTATCGGTTTCCAGAACAGGTAAGAGCCAATAGT
Spacer20	CAGAAAGGTATTGTTTACAGGTGCGACGACTTCAACTATT
Spacer21	TTGTTGTAGCACACTCGGCGAAAATCTGAATAGTAACTTC
Spacer22	ATAAAGTTGTGCCGTATCCAGCGGTTACCAATAATAGTCT
Spacer23	TAGTAAAGTTCCAATAAGACTCCAGGTATCTGTCCGTGTA
Spacer24	ATTGAACCTCTACTACGAGTGAGTTGAGATTACAGCCTTA
Spacer25	CTTACGCTATTATTGAAGCCAGTCTGTTACCGAAGTGAAA
Spacer26	AACGATTACGGATTGCTCTACTGTGACTGAAGTTTACAAC
Spacer27	TGAGGCACAGAGATTTACTTTATTCACGACTTCAGATACG
Spacer28	AATACGGTCTACTACAGAAGGGTGGTTTATCTTACTCAAC
Spacer29	AGATTTCCCTCGTCACGCAGTAAGTATTTATCGTAGAAGA
SpacerN	ATTATTGACCACTTCCGAGTAGAATCGTGCTTCAGTAAGA
sp20-1	TAGTTGCGTCTCAGGGACCC
sp20-2	TAAGTGGCAATCCCGCCTGA
sp20-3	AAACCCGTCGCAGTATCCCT
sp20-4	ACTCAGGTCTGCCGTAAGGG
sp20-5	TGGAGGGCGAGGTTCCTTAC
sp20-6	AACCAGTGCTCTCGGTAGGG
sp20-7	CTCTGGCAGCCTGGTAGGTT
sp20-8	ATTGGGCTACAGTGTCCGCT
sp20-9	GAAGGACGGTGCGTTGTTCA

## Sheet: Construct
Name of the construct	Function	Type	Vector	Parts	Sequence
2SP1	2-input B then A; sfGFP-GFP221-GFP226	history-dependent-logic	pSB4K5	sp0-GFP226-B0034-BydJ-attB Bxb1-P6-attB-Tp901-RiboJ-B0034-sfGFP-sp4-B0014-sp5-GFP221-B0034-AraJ-attP Bxb1-sp20-4-attP901-spN	ctcggatacccttactctgttgaaaacgaatagataggttttatttataaagttcgtccataccaagtgtaatacctgctgcagtcacaaactctaatagcaccatatggtctcttttttcgttagggtctttcgatagggcagactgcgtcgacaggtagtggttatccggcaacagtaccgggccgtcgccgatcggtgtgttctgttggtaatgatctgcaagctgaacgctgccatcctcgatattgtgcctgatcttgaagttaaccttaatgccgttcttctgcttatcggccataatgtagacgttgtgcgagttgtagttgtactctaatttgtgtccgagtatattgccgtcctccttgaagtcaatccccttcaactcaatcctgttca…
2SP2	2-input B then A; sfGFP-0-GFP226	history-dependent-logic	pSB4K5	sp0-GFP226-B0034-BydJ-attB Bxb1-P6-attB-Tp901-RiboJ-B0034-sfGFP-sp4-B0014-sp5-attP Bxb1-sp20-4-attP901-spN	ctcggatacccttactctgttgaaaacgaatagataggttttatttataaagttcgtccataccaagtgtaatacctgctgcagtcacaaactctaatagcaccatatggtctcttttttcgttagggtctttcgatagggcagactgcgtcgacaggtagtggttatccggcaacagtaccgggccgtcgccgatcggtgtgttctgttggtaatgatctgcaagctgaacgctgccatcctcgatattgtgcctgatcttgaagttaaccttaatgccgttcttctgcttatcggccataatgtagacgttgtgcgagttgtagttgtactctaatttgtgtccgagtatattgccgtcctccttgaagtcaatccccttcaactcaatcctgttca…
2SP3	2-input B then A; 0-GFP221-GFP226	history-dependent-logic	pSB4K5	sp0-GFP226-B0034-BydJ-attB Bxb1-P6-attB-Tp901-sp4-B0014-sp5-GFP221-B0034-AraJ-attP Bxb1-sp20-4-attP901-spN	ctcggatacccttactctgttgaaaacgaatagataggttttatttataaagttcgtccataccaagtgtaatacctgctgcagtcacaaactctaatagcaccatatggtctcttttttcgttagggtctttcgatagggcagactgcgtcgacaggtagtggttatccggcaacagtaccgggccgtcgccgatcggtgtgttctgttggtaatgatctgcaagctgaacgctgccatcctcgatattgtgcctgatcttgaagttaaccttaatgccgttcttctgcttatcggccataatgtagacgttgtgcgagttgtagttgtactctaatttgtgtccgagtatattgccgtcctccttgaagtcaatccccttcaactcaatcctgttca…
2SP4	2-input B then A; 0-0-GFP226	history-dependent-logic	pSB4K5	sp0-GFP226-B0034-BydJ-attB Bxb1-P6-attB-Tp901-RiboJ-B0034-sfGFP-sp4-attP Bxb1-sp20-4-attP901-spN	ctcggatacccttactctgttgaaaacgaatagataggttttatttataaagttcgtccataccaagtgtaatacctgctgcagtcacaaactctaatagcaccatatggtctcttttttcgttagggtctttcgatagggcagactgcgtcgacaggtagtggttatccggcaacagtaccgggccgtcgccgatcggtgtgttctgttggtaatgatctgcaagctgaacgctgccatcctcgatattgtgcctgatcttgaagttaaccttaatgccgttcttctgcttatcggccataatgtagacgttgtgcgagttgtagttgtactctaatttgtgtccgagtatattgccgtcctccttgaagtcaatccccttcaactcaatcctgttca…
2SP5	2-input B then A; 0-mKate2-0	history-dependent-logic	pSB4K5	sp0-attB_bxb1-P6-attB_tp901-sp4-B0014-sp5-mKate2-B0034-araJ-attP_bxb1-sp20-attP_tp901-spN	ctcggatacccttactctgttgaaaacgaatagataggtttcggccggcttgtcgacgacggcggtctccgtcgtcaggatcatccgggcttgacaattaatcatccggctcgtaatgtttgtggaatgccaacacaattaacatctcaatcaaggtaaatgctttttgctttttttgcaggcaactgaaacgattcggatcctgtattactattcttatcacactggctcaccttcgggtgggcctttctgcgtttatatactagagagagaatataaaaagccagattattaatccggcttttttattatttactttatctgagaatagtcaatcttcggaaatcccaggtgttatcaacgatgtcctaatttcgacggaaggtcacaataacgggc…
2SP6	2-input A then B; 0-0-sfGFP	history-dependent-logic	pSB4K5	sp0-sfGFP-B0034-BydvJ-attB Tp901-P6-attB Bxb1-sp4-attP Tp901-sp20-4-attPBxb1-spN	ctcggatacccttactctgttgaaaacgaatagataggttttatcatttgtacagttcatccataccatgcgtgatgcccgctgcggttacgaactccagcagaaccatatgatcgcgtttctcgttcggatctttagacagaacgctttgcgtgctcagatagtgattgtctggcagcagaacaggaccatcaccgattggagtgttttgctggtagtgatcagccagctgcacgctgccatcctccacgttgtggcgaattttaaaattcgctttaatgccatttttttgtttatcggcggtgatgtaaacattgtggctgttaaaattgtattccagcttatggcccaggatattgccgtcttctttaaagtcaatgcctttcagctcaatgcggt…
2SP7	2-input A then B;0-mKate2-sfGFP	history-dependent-logic	pSB4K5	sp0-sfGFP-B0034-BydvJ-attB Tp901-P6-attB Bxb1-sp4-B0014-sp5-mKate-B0034-AraJ-attP Tp901-sp20-4-attPBxb1-spN	ctcggatacccttactctgttgaaaacgaatagataggttttatcatttgtacagttcatccataccatgcgtgatgcccgctgcggttacgaactccagcagaaccatatgatcgcgtttctcgttcggatctttagacagaacgctttgcgtgctcagatagtgattgtctggcagcagaacaggaccatcaccgattggagtgttttgctggtagtgatcagccagctgcacgctgccatcctccacgttgtggcgaattttaaaattcgctttaatgccatttttttgtttatcggcggtgatgtaaacattgtggctgttaaaattgtattccagcttatggcccaggatattgccgtcttctttaaagtcaatgcctttcagctcaatgcggt…
2SP8	2-input A then B;BFP-0-sfGFP	history-dependent-logic	pSB4K5	sp0-sfGFP-B0034-BydvJ-attB Tp901-P6-attB Bxb1-RiboJ-B0034-BFP-sp4-B0014-sp5-attP Tp901-sp20-4-attPBxb1-spN	ctcggatacccttactctgttgaaaacgaatagataggttttatcatttgtacagttcatccataccatgcgtgatgcccgctgcggttacgaactccagcagaaccatatgatcgcgtttctcgttcggatctttagacagaacgctttgcgtgctcagatagtgattgtctggcagcagaacaggaccatcaccgattggagtgttttgctggtagtgatcagccagctgcacgctgccatcctccacgttgtggcgaattttaaaattcgctttaatgccatttttttgtttatcggcggtgatgtaaacattgtggctgttaaaattgtattccagcttatggcccaggatattgccgtcttctttaaagtcaatgcctttcagctcaatgcggt…
2SP9	2-input A then B;BFP-mKate2-sfGFP	history-dependent-logic	pSB4K5	sp0-sfGFP-B0034-BydvJ-attB Tp901-P6-attB Bxb1-RiboJ-B0034-BFP-sp4-B0014-sp5-mKate-B0034-AraJ-attP Tp901-sp20-4-attPBxb1-spN	ctcggatacccttactctgttgaaaacgaatagataggttttatcatttgtacagttcatccataccatgcgtgatgcccgctgcggttacgaactccagcagaaccatatgatcgcgtttctcgttcggatctttagacagaacgctttgcgtgctcagatagtgattgtctggcagcagaacaggaccatcaccgattggagtgttttgctggtagtgatcagccagctgcacgctgccatcctccacgttgtggcgaattttaaaattcgctttaatgccatttttttgtttatcggcggtgatgtaaacattgtggctgttaaaattgtattccagcttatggcccaggatattgccgtcttctttaaagtcaatgcctttcagctcaatgcggt…
3SP1	0-BFP-mKate2-sfGFP	history-dependent-logic	pSB4K5	sp0-sfGFP-B0034-bydvJ-attB_tp901-L3S3P21-J61048-attB_int5-sp20_1-attB_bxb1-P6-attP_int5-riboJ-B0034-BFP-sp4-B0014-sp5-mkate2-B0034-araJ-attP_tp901-sp20_4-attP_bxb1-spN	ctcggatacccttactctgttgaaaacgaatagataggttttatcatttgtacagttcatccataccatgcgtgatgcccgctgcggttacgaactccagcagaaccatatgatcgcgtttctcgttcggatctttagacagaacgctttgcgtgctcagatagtgattgtctggcagcagaacaggaccatcaccgattggagtgttttgctggtagtgatcagccagctgcacgctgccatcctccacgttgtggcgaattttaaaattcgctttaatgccatttttttgtttatcggcggtgatgtaaacattgtggctgttaaaattgtattccagcttatggcccaggatattgccgtcttctttaaagtcaatgcctttcagctcaatgcggt…
3SP2	0-0-0-mKate2	history-dependent-logic	pSB4K5	sp0-mkate-B0034-bydvJ-attB_int5-L3S3P21-J61048-attB_bxb1-sp20_1-attB_tp901-P6-attP-bxb1-sp4-B0014-sp5-attP_int5-sp_4-attP_tp901-spN	ctcggatacccttactctgttgaaaacgaatagataggttttatcaacgatgtcctaatttcgacggaaggtcacaataacgggctacggctacttcatgttgttcaacgtaggtttctttatcagcttctttaatacgttctaagcgacgatcaacatagtatactccaggcattttaaggtttttagcgggttttttggaacgataggttgttttcaggttgcagattaaatgaccgcctccaactaatttcagtgccatgtctgcgcgtccttctaagccaccgtccgcaggatataaggtttctgttgatgcttcccaaccaagagtttttttttgcattacgggtccgttactcgggaaatttacgccacggattttaacattgtaaatcagac…
3SP3	0-0-0-BFP	history-dependent-logic	pSB4K5	sp0-BFP-B0034-bydvJ-attB_bxb1-L3S3P21-J61048-attB_tp901-sp20_1-attB_int5-P6-attP_tp901-sp4-B0014-sp5-attP_bxb1-sp20_4-attP_int5-spN	ctcggatacccttactctgttgaaaacgaatagataggttttagtgccccagtttgctagggaggtcgcagtatctggccactgccacctcgtgctgctcgacgtaggtctcgttgttggcctccttgattctttccagtctgtagtccacatagtagacgccaggcatcttgaggttcttagcgggtttcttggatctatatgtggtcttgatgtttgcgatcagatggctcccgcccacgagcttcagggccatgtcgtttctgccttccaggccgccgtcagcggggtacagcgtctcggtgaaggcctcccagccgagtgttttcttctgcatcacagggccgttggatgtgaagttcacccctctgatcttgacgttgtagatgaggcagccgt…
3SP4	0-0-mKate2-sfGFP	history-dependent-logic	pSB4K5	sp0-sfGFP-s0034-bydvJ-attB_bxb1-L3S3P21-J61048-attB_int5-attB_tp901-P6-attP_int5-sp4-B0014-sp5-mKate-B0034-araJ-sttP_bxb1-sp20_4-attP_tp901-spN	ctcggatacccttactctgttgaaaacgaatagataggttttatcatttgtacagttcatccataccatgcgtgatgcccgctgcggttacgaactccagcagaaccatatgatcgcgtttctcgttcggatctttagacagaacgctttgcgtgctcagatagtgattgtctggcagcagaacaggaccatcaccgattggagtgttttgctggtagtgatcagccagctgcacgctgccatcctccacgttgtggcgaattttaaaattcgctttaatgccatttttttgtttatcggcggtgatgtaaacattgtggctgttaaaattgtattccagcttatggcccaggatattgccgtcttctttaaagtcaatgcctttcagctcaatgcggt…
3SP5	0-BFP-0-sfGFP	history-dependent-logic	pSB4K5	sp0-sfGFP-B0034-bydvJ-attB_tp901-L3S3P21-J61048-attB_int5-sp20_1-attB_bxb1-P6-attP_int5-riboJ-B0034-BFP-sp4-B0014-sp5-attP_tp901-sp20_4-attP_bxb1-spN	ctcggatacccttactctgttgaaaacgaatagataggttttatcatttgtacagttcatccataccatgcgtgatgcccgctgcggttacgaactccagcagaaccatatgatcgcgtttctcgttcggatctttagacagaacgctttgcgtgctcagatagtgattgtctggcagcagaacaggaccatcaccgattggagtgttttgctggtagtgatcagccagctgcacgctgccatcctccacgttgtggcgaattttaaaattcgctttaatgccatttttttgtttatcggcggtgatgtaaacattgtggctgttaaaattgtattccagcttatggcccaggatattgccgtcttctttaaagtcaatgcctttcagctcaatgcggt…
dual controller	bxb1-tp901: colE1 Chlo+	Integrase device	J64100	prefixBba-pTetO-bxb1-B0014-araC-pBAD-tp901-sufixBba	GAATTCGCGGCCGCTTCTAGAGTCCCTATCAGTGATAGAGATTGACATCCCTATCAGTGATAGAGATACTGAGCACAAGCTTGCGGCTTTCACACTTGGGGGCTAGCGTGAGAGCCCTGGTAGTCATCCGCCTGTCCCGCGTCACCGATGCTACGACTTCACCGGAGCGTCAGCTGGAGTCTTGCCAGCAGCTCTGCGCCCAGCGCGGCTGGGACGTCGTCGGGGTAGCGGAGGATCTGGACGTCTCCGGGGCGGTCGATCCGTTCGACCGGAAGCGCAGACCGAACCTGGCCCGGTGGCTAGCGTTCGAGGAGCAACCGTTTGACGTGATCGTGGCGTACCGGGTAGATCGGTTGACCCGATCGATCCGGCATCTTCAGCAGCTGGTCCACTGGGCCG…
triple controller	int5-bxb1-tp901: colE1 Chlo+	Integrase device	J64100	prefixBba-sp30-L3S3P11-benR-B0033-J23106-sp29-L3S1P13-sp28-sp18-pBEN-B0034-Int5-sp26-L3S3P22-sp27-pTetO-bxb1-B0014-araC-pBAD-tp901-sufixBba	GAATTCGCGGCCGCTTCTAGAGtattcggagtaaaacgagttgtaatccctctggttgaaacgggagaccagaaacaaaaaaacaccccgaagggtgttcaataattggttaagcacgacgtttgaaggtctgagacggcagttcaccgaactgctgacggtagatttcagagaaacgacccaggtgcaggaaaccgtagtccagagccagttcggtaacagaacgaacaccgcaggtcgggtcagacaggcaagcgtgaacacgttccagtttacgctgacgaacgtagtgtttcggggtgatacccaggtgctggtcgaacagagcgtacagagaacgcagagacatgcaagcctgttcagccagaacttcagcagacagttccagtttcaggttac…
Plasmid_pSB4K5	spN-pSB4K5-sp0	plasmid target	pSB4K5	spN-pSB4K5-sp0	gagtcactaagggttagttagttagattagcagaaagtcaaaagcctccgaccggaggcttttgactaaaacttcccttggggttatcattggggctcactcaaaggcggtaatcagataaaaaaaatccttagctttcgctaaggatgatttctgctagtattattagaaaaactcatcgagcatcaaatgaaactgcaatttattcatatcaggattatcaataccatatttttgaaaaagccgtttctgtaatgaaggagaaaactcaccgaggcagttccaaagaatggcaaggtcctggtaacggtctgcgattccgacccgtccaacatcaatacaacctattaatttcccctcgtcaaaaataaggttatcaagtgagaaatcaccatgagt…
Plasmid_J64100	prefixBba-J64100-sufixBba	plasmid target	pSB4K5	prefixBba-ColE-cat-sufixBba	TACTAGTAGCGGCCGCTGCAGtccggcaaaaaaacgggcaaggtgtcaccaccctgccctttttctttaaaaccgaaaagattacttcgcgttatgcaggcttcctcgctcactgactcgctgcgctcggtcgttcggctgcggcgagcggtatcagctcactcaaaggcggtaatcctagggcgttcggctgcggcgagcggtatcagctcactcaaaggcggtaatacggttatccacagaatcaggggataacgcaggaaagaacatgtgagcaaaaggccagcaaaaggccaggaaccgtaaaaaggccgcgttgctggcgtttttccataggctccgcccccctgacgagcatcacaaaaatcgacgctcaagtcagaggtggcgaaacccgac…
