# Supplementary material for: Rational programming of history-dependent logic in cellular populations
Source: Nat Commun. 2020 Sep 21;11:4758. doi: 10.1038/s41467-020-18455-z (PMC7506022; doi:10.1038/s41467-020-18455-z)
Supplement: Supplementary file 6 — Source Data [file 41467_2020_18455_MOESM6_ESM.zip › SourceData/Plate reader data.xlsx]

## Sheet: 2-input multicell
		Exp1	Exp2	Exp3	Average				Exp1	Exp2	Exp3	Average				Exp1	Exp2	Exp3	Average
input	name	GFP/abs600nm	GFP/abs600nm	GFP/abs600nm	GFP/abs600nm	SD			RFP/abs600nm	RFP/abs600nm	RFP/abs600nm	RFP/abs600nm	SD			BFP/abs600nm	BFP/abs600nm	BFP/abs600nm	BFP/abs600nm	SD
No	2MP2	1889.53	1329.02	1150	1456.19	385.819			85.8676	67.7757	101.852	85.1651	17.0489			7106.44	13386.9	10200	10231.1	3140.36
aTc	2MP2	1795.23	1579.84	1221.35	1532.14	289.9			55.3427	65.3397	90.0148	70.2324	17.8463			1092.81	870.186	1143.14	1035.38	145.256
Ara	2MP2	4590.08	3712.73	3302.24	3868.35	657.873			1506.79	1418.31	1444.49	1456.53	45.4533			1379.8	1052.5	897.07	1109.79	246.411
aTc-Ara	2MP2	16963.9	15493.5	22303.1	18253.5	3583.29			84.1584	111.524	140.484	112.056	28.1668			1666.2	958.643	1175.09	1266.64	362.552
Ara-aTc	2MP2	2403.36	2900.13	2755.5	2686.33	255.506			53.9906	133.005	68.1044	85.0333	42.1397			1197.57	1210.93	1012.71	1140.41	110.785
No	2MP1	970.588	1569.39	1367.51	1302.49	304.647			142.647	134.534	132.492	133.513	1.44376			690.196	682.733	847.003	739.977	92.7621
aTc	2MP1	691.508	2262.99	1702.59	1552.36	796.437			2290.29	2022.42	1566.83	1959.84	365.769			1692.37	1123.56	1135.24	1317.06	325.086
Ara	2MP1	970.588	2210.66	3713.71	2298.32	1373.66			142.6	70.047	77.7143	96.7871	5.42156			690.2	634.605	1213.14	845.983	319.183
aTc-Ara	2MP1	17570.2	19734.5	22137.5	19814.1	2284.69			188.5	134.067	240.513	187.693	75.2681			929.1	846.503	1124.2	966.601	142.596
Ara-aTc	2MP1	5743.59	8216.99	5286.54	6415.71	1576.61			61.55	67.8161	74.2232	67.8631	4.53054			1649.9	2071.84	1209.44	1643.73	431.235

## Sheet: 3-input multicell
Input	Name	Exp1	Exp2	Exp3	Average GFP	SD GFP	Exp1	Exp2	Exp3	Average RFP	SD RFP	Exp1	Exp2	Exp3	Average BFP	SD BFP
No	3MP1	1061.19	1727.22	756.531	1394.21	470.953	78.9749	74.137	145.158	76.5559	3.42094	2357.22	2105.26	1378.27	2231.24	178.159
Ben	3MP1	2129.11	2014.56	555.278	2071.84	80.9975	88.916	75.8495	124.55	82.3827	9.23937	15648.6	12848.3	15069	14248.5	1980.11
aTc	3MP1	1637.81	1928.88	511.111	1783.34	205.819	74.2049	72.3562	139.683	73.2806	1.30725	986.455	1319.73	1049.21	1153.09	235.66
Ara	3MP1	1937.77	2147.53	1017.12	2042.65	148.323	47.5059	54.4959	139.269	51.0009	4.94266	579.572	753.601	545.662	666.587	123.057
Ben-aTc	3MP1	1700.12	1716.67	1671.86	1708.39	11.7036	94.579	68.8889	31.1688	81.7339	18.1657	1147.64	1187.78	571.429	1167.71	28.3849
Ben-Ara	3MP1	2339.55	2232.74	1318.94	2286.15	75.5246	68.8666	69.0299	112.182	68.9482	0.115456	839.79	805.97	813.953	822.88	23.9139
aTc-Ben	3MP1	2053.27	1588.44	1730.62	1820.86	328.683	99.8789	78.8091	193.378	89.344	14.8986	1056.9	890.251	961.625	973.576	117.839
aTc-Ara	3MP1	1575.2	1614.43	1271.3	1594.82	27.7437	50.2723	42.0687	110.185	46.1705	5.80083	571.429	568.892	441.667	570.16	1.7934
Ara-Ben	3MP1	2155.49	1904.82	1123.01	2030.15	177.248	92.0732	153.276	95.6667	122.674	43.2767	2436.59	2415.33	2626.34	2425.96	15.0315
Ara-aTc	3MP1	1868.97	1982.97	1862.87	1925.97	80.6071	57.4784	121.873	68.6667	89.6759	45.5341	2396.79	1396.49	1799.58	1896.64	707.318
Ben-aTc-Ara	3MP1	9744.11	7882.91	6403.9	8813.51	1316.06	47.1589	46.7651	109.667	46.962	0.278425	1214.53	815.049	676.667	1014.79	282.479
Ben-Ara-aTc	3MP1	2512.94	2939.39	2367.22	2726.17	301.545	132.686	184.242	196.154	158.464	36.4558	1431.5	1610.91	1092.11	1521.2	126.862
aTc-Ben-Ara	3MP1	3759.87	1825.64	2281.15	2792.76	1367.71	56.0032	41.1932	49	48.5982	10.4723	1005.64	506.747	1283.21	756.194	352.771
aTc-Ara-Ben	3MP1	2701.89	2541.55	2760.72	2621.72	113.378	1113.75	1699.59	1226.83	1406.67	414.256	1470.62	1600.81	845.09	1535.72	92.0607
Ara-Ben-aTc	3MP1	2227.25	2048.94	1982.64	2138.09	126.083	75.5654	146.226	136.095	110.896	49.9649	2365.14	1494.1	1771.2	1929.62	615.916
Ara-aTc-Ara	3MP1	2965.48	2413.19	2018.11	2689.33	390.527	83.9286	141.561	109.333	112.745	40.7521	2718.45	1676.95	1922.78	2197.7	736.453
No	3MP2	905.689	1674.26	725.646	1289.98	543.464	82.0092	75.0417	139.082	78.5255	4.92679	677.089	1255.7	656.064	966.393	409.138
Ben	3MP2	1912.52	2045.25	659.363	1978.88	93.8589	96.5978	91.1409	150.315	93.8693	3.85865	1218.1	1305.93	2015.94	1262.02	62.1001
aTc	3MP2	1633.06	1876.69	1520.83	1754.88	172.266	55.2995	91.8433	125.397	73.5714	25.8403	1023.62	1356.45	605.159	1190.04	235.351
Ara	3MP2	1831.05	2031.47	996.314	1931.26	141.715	41.0959	49.5012	194.103	45.2985	5.94342	587.671	669.992	588.452	628.832	58.2098
Ben-aTc	3MP2	2130.34	1708.05	1684.76	1919.19	298.605	78.0899	78.7356	47.2855	78.4128	0.45661	964.607	1103.45	405.429	1034.03	98.1758
Ben-Ara	3MP2	1603.71	1518.62	1092.11	1561.17	60.1679	1321.58	1019.55	857.143	1170.57	213.564	645.476	589.851	534.774	617.663	39.3325
aTc-Ben	3MP2	1924.47	1626.67	1571.9	1775.57	210.58	97.281	80.5797	168.746	88.9303	11.8096	986.103	885.217	1000	935.66	71.3367
aTc-Ara	3MP2	1430.87	1588.43	1125.25	1509.65	111.41	52.1739	45.6398	71.2831	48.9068	4.62034	570	603.097	737.333	586.548	23.4031
Ara-Ben	3MP2	1894.51	1729.48	634.058	1812	116.695	77.7577	200.608	80.4541	139.183	86.8682	2298.37	1052.28	2375.6	1675.33	881.121
Ara-aTc	3MP2	1664.32	2001.1	1780.04	1832.71	238.141	69.8357	150.33	92.3333	110.083	56.9184	2243.54	1438.88	1662.02	1841.21	568.986
Ben-aTc-Ara	3MP2	5363.74	2182.62	3212.03	3773.18	2249.4	63.4299	46.0943	122.667	54.7621	12.2581	955.364	574.947	1591.77	765.156	268.995
Ben-Ara-aTc	3MP2	9709.9	7911.06	8334.8	8810.48	1271.97	121.16	296.665	216.814	208.913	124.1	1447.67	1454.07	711.51	1450.87	4.52471
aTc-Ben-Ara	3MP2	2903.35	1969.4	2297.69	2436.37	660.403	132.956	107.561	115.304	120.258	17.9573	981.612	568.857	935.976	775.235	291.862
aTc-Ara-Ben	3MP2	3027	2777.97	3016.77	2902.48	176.087	2267.72	3029.14	1766.77	2648.43	538.406	1499.44	1583.92	1297.69	1541.68	59.7353
Ara-Ben-aTc	3MP2	2192.7	1939.26	2032.65	2065.98	179.21	93.5006	174.703	100	134.102	57.4185	2536.49	1461.49	1722.45	1998.99	760.138
Ara-aTc-Ara	3MP2	2872.02	2256.3	1931.46	2564.16	435.379	66.3176	177.013	99.5305	121.665	78.2734	2685.86	1663.8	1936.15	2174.83	722.709
No	3MP3	932.412	1668.82	672.986	1300.62	520.719	60.9319	71.6383	132.622	66.2851	7.57056	690.732	1253.08	610.427	971.908	397.642
Ben	3MP3	1978.37	3032	555.654	2505.19	745.028	107.506	71.3846	134.907	89.4455	25.5419	1265.27	1313.23	1727.52	1289.25	33.9154
aTc	3MP3	1644.02	1836.5	1559.36	1740.26	136.107	61.7631	60.0476	164.452	60.9053	1.21304	975.856	1363.26	1130	1169.56	273.934
Ara	3MP3	2199.5	2021.53	993.355	2110.52	125.846	70.4715	35.7555	182.696	53.1135	24.5479	665.509	664.744	533.223	665.127	0.540481
Ben-aTc	3MP3	1809.25	1728.93	1691.85	1769.09	56.7948	70.8167	70.3167	86.8499	70.5667	0.353541	952.599	1193.77	462.777	1073.19	170.536
Ben-Ara	3MP3	1464.71	1937.95	1953.21	1701.33	334.634	808.403	453.237	434.4	630.82	251.14	598.319	864.209	440.137	731.264	188.012
aTc-Ben	3MP3	1913.44	1711.83	1673.34	1812.64	142.564	88.8632	93.5351	176.555	91.1992	3.30348	1010.39	1001.38	495.989	1005.88	6.37181
aTc-Ara	3MP3	1519.15	1647.86	2111	1583.5	91.0082	52.9747	52.6092	48.3333	52.792	0.258438	566.015	724.226	905.647	645.12	111.872
Ara-Ben	3MP3	1869.67	1661.04	1617.15	1765.35	147.524	60.1987	134.009	148.551	97.1039	52.1918	2201.64	1368.81	2151.73	1785.22	588.9
Ara-aTc	3MP3	1672.92	1826.11	1805.24	1749.51	108.322	69.1676	139.113	90.6667	104.14	49.4588	2271.98	1383.57	2339.37	1827.77	628.203
Ben-aTc-Ara	3MP3	2785.17	2460.39	2334.85	2622.78	229.65	47.4024	51.9622	62.6667	49.6823	3.22431	991.657	720.567	662.017	856.112	191.69
Ben-Ara-aTc	3MP3	5020.03	3959.88	3834.8	4489.96	749.64	90.6695	118.563	97.1625	104.616	19.7236	1385.35	1523.35	1174.26	1454.35	97.5864
aTc-Ben-Ara	3MP3	2948.27	1670.63	2171.34	2309.45	903.429	56.5687	56.4426	49	56.5056	0.0891201	988.091	737.096	1837.49	862.593	177.48
aTc-Ara-Ben	3MP3	2737.08	2519.5	2754.51	2628.29	153.851	1055.08	1393.44	1386.96	1224.26	239.257	1549.69	1872.24	1139.15	1710.97	228.082
Ara-Ben-aTc	3MP3	2810.47	1912.38	2003.5	2361.42	635.04	98.2558	133.762	101.365	116.009	25.1064	5036.05	2988.9	3754.51	4012.47	1447.55
Ara-aTc-Ara	3MP3	2041.49	2322.42	2153.2	2181.96	198.653	87.8233	174.545	90.2259	131.184	61.3218	2416.49	2012.12	2354.51	2214.3	285.93
No	3MP4	1797.12	927.099	831.276	1362.11	615.197	85.1597	81.448	137.346	83.3038	2.62458	1943.02	1658.62	1139.92	1800.82	201.098
Ben	3MP4	2026.87	1963.71	1342.62	1995.29	44.6545	83.5821	76.2608	150.562	79.9214	5.17696	12802.4	9853.01	14230.6	11327.7	2085.52
aTc	3MP4	1906.25	1629.59	1445.21	1767.92	195.631	76.0613	69.3069	64.3836	72.6841	4.77608	1428.07	954.572	784.848	1191.32	334.811
Ara	3MP4	2180.94	2288.84	949.495	2234.89	76.2969	53.8551	55.2359	118.855	54.5455	0.976379	743.898	730.725	797.26	737.311	9.31454
Ben-aTc	3MP4	1834.88	1690.37	1773.45	1762.62	102.185	71.9346	56.6718	63.6955	64.3032	10.7924	1288.28	917.568	542.478	1102.93	262.135
Ben-Ara	3MP4	1951.98	1800.42	1280.41	1876.2	107.164	349.342	700.422	894.031	524.882	248.251	823.393	686.076	746.518	754.734	97.0976
aTc-Ben	3MP4	1694.52	1980.06	1567.4	1837.29	201.906	50.8187	67.6737	48.3333	59.2462	11.9183	951.44	1007.85	1181.09	979.647	39.8915
aTc-Ara	3MP4	1806.44	1691.35	2124.88	1748.9	81.3779	43.4608	51.717	59.3333	47.5889	5.83804	710.664	561.854	737.333	636.259	105.225
Ara-Ben	3MP4	1746.42	2034.79	2275.36	1890.6	203.913	130.099	76.7846	73	103.442	37.6991	2343.44	2334.13	2626.34	2338.79	6.58086
Ara-aTc	3MP4	2009.17	1860.93	1827	1935.05	104.827	118.247	81.2763	113	99.7615	26.142	1445.46	2343.77	1689	1894.62	635.198
Ben-aTc-Ara	3MP4	5370.8	5380.32	5403.9	5375.56	6.73246	37.0117	44.7871	35.5392	40.8994	5.49806	817.683	1035.24	1567.4	926.463	153.837
Ben-Ara-aTc	3MP4	4278.04	4526.29	4165.3	4402.17	175.535	76.969	75.1073	91.6515	76.0381	1.3164	1621.72	1403.97	1165.3	1512.84	153.971
aTc-Ben-Ara	3MP4	2039.79	3654.53	2505.76	2847.16	1141.79	45.37	47.0231	44.3333	46.1966	1.16892	708.814	1035.65	1155.17	872.23	231.106
aTc-Ara-Ben	3MP4	2479.93	4526.29	3875.25	3503.11	1446.99	66.5069	75.1073	41.5929	70.8071	6.08141	1813.06	1403.97	1505.76	1608.52	289.272
Ara-Ben-aTc	3MP4	2036.23	2719.06	2745.85	2377.65	482.838	149.511	67.447	78.6667	108.479	58.0281	3860.81	3850.49	3847.62	3855.65	7.29743
Ara-aTc-ben	3MP4	2496.68	3079.89	2953.98	2788.29	412.392	140.012	97.4949	97.6667	118.753	30.0642	1876.28	2934.33	1868.12	2405.3	748.15
No	3MP5	2348.06	2245.94	2624.92	2406.31	72.2132	110.725	64.9819	81.2462	85.651	32.3452	1906.16	1720.67	1738.55	1788.46	131.161
Ben	3MP5	2632.26	2641.06	3077.82	2783.71	6.22229	88.3341	77.7321	90.0735	85.3799	7.4968	7432.55	8184.73	6867.03	7494.77	531.871
aTc	3MP5	2103.5	1953.23	2633.29	2230.01	106.256	54.2778	66.6955	78.7915	66.5883	8.78065	849.586	1063.23	1332.35	1081.72	151.07
Ara	3MP5	7616.23	10484.3	8296.99	8799.18	2028.05	50.1002	33.6523	52.9928	45.5817	11.6305	631.263	708.677	712.162	684.034	54.7403
Ben-aTc	3MP5	2190.34	1895.45	2506.61	2197.47	208.518	65.0407	61.6798	75.9057	67.542	2.37649	948.35	1056.87	1178.26	1061.16	76.7337
Ben-Ara	3MP5	6500	16331	12317.6	11716.2	6951.56	57.8292	69.0939	77.4464	68.1232	7.96537	685.943	1064.13	878.598	876.223	267.418
aTc-Ben	3MP5	2372.75	2121.46	2548.2	2347.47	177.689	63.0631	35.5376	80.1394	59.58	19.4635	868.806	957.715	962.834	929.785	62.8678
aTc-Ara	3MP5	3616.84	2647.11	3736.62	3333.53	685.704	53.3672	42.4339	47.8413	47.8808	7.73099	529.86	843.475	572.929	648.755	221.759
Ara-Ben	3MP5	4000.42	6448.76	5141.97	5197.05	1731.23	81.4438	87.3124	137.337	102.031	4.14975	1812.59	1090.5	2268.13	1723.74	510.596
Ara-aTc	3MP5	3215.46	2145.07	3641.72	3000.75	756.881	79.0617	49.2701	136.412	88.2479	21.0659	871.416	1488.14	1386.41	1248.66	436.089
Ben-aTc-Ara	3MP5	9453.9	12631	7701.48	9928.81	2246.58	64.9394	48.8254	53.3485	55.7044	11.3943	679.004	920.774	658.721	752.833	170.957
Ben-Ara-aTc	3MP5	1716.2	3533.09	3639.26	2962.85	1284.74	105.568	143.221	198.16	148.983	26.6251	647.144	1059.63	1466.26	1057.68	291.674
aTc-Ben-Ara	3MP5	4253.48	3373.09	4567.26	4064.61	622.527	66.3507	52.2329	60.3382	59.6406	9.98283	597.551	768.74	541.507	635.933	121.049
aTc-Ara-Ben	3MP5	2539.94	2608.14	2876.98	2675.02	48.223	1063.44	997.057	1446.4	1168.96	46.9395	959.586	1063.27	1624.49	1215.78	73.3127
Ara-Ben-aTc	3MP5	2213.57	1695.43	2758.99	2222.66	366.379	64.1613	73.0787	160.072	99.104	6.30557	873.511	951.438	1438.85	1087.93	55.103
Ara-aTc-Ben	3MP5	2808.15	2180.97	2821.53	2603.55	443.487	67.9348	83.2033	155.061	102.067	10.7965	1093.48	1010.92	1805.73	1303.38	58.3772
Control NC		1830.83	1643.75	1795.08	1756.55	132.283	114.636	70.2459	59.5723	81.4846	31.3882	1194.77	1055.69	1358.33	1125.23	98.3403
