# Supplementary material for: Rational programming of history-dependent logic in cellular populations
Source: Nat Commun. 2020 Sep 21;11:4758. doi: 10.1038/s41467-020-18455-z (PMC7506022; doi:10.1038/s41467-020-18455-z)
Supplement: Supplementary file 6 — Source Data [file 41467_2020_18455_MOESM6_ESM.zip › SourceData/Plate reader fold change.xlsx]

## Sheet: 2-input programs
Input	Name	Average GFP	devst	Average RFP	devst	Average BFP	devst
None	2SP1	61.5905	19.7159	1.63396	0.659694	0.987262	0.143981
aTc	2SP1	1.01559	0.0711368	1.55424	0.366589	1.44143	0.871541
Ara	2SP1	4.43235	0.490779	1.89353	0.822274	0.996872	0.137187
aTc-Ara	2SP1	1.6916	0.131773	2.19005	0.694078	1.76854	1.50781
Ara-aTc	2SP1	6.38174	0.318892	2.25621	0.960627	1.17602	0.359163
None	2SP2	60.2245	16.6436	1.36272	0.251384	1.0087	0.108516
aTc	2SP2	1.01279	0.0167006	1.28209	0.215491	1.18274	0.396475
Ara	2SP2	2.36208	0.153538	2.10873	0.693051	1.28926	0.320095
aTc-Ara	2SP2	1.81174	0.281884	3.17303	1.77838	1.04431	0.422972
Ara-aTc	2SP2	5.31082	0.456707	1.1704	0.0884184	1.15954	0.359975
None	2SP3	1.08257	0.101975	1.57895	0.381379	0.764841	0.113294
aTc	2SP3	1.30548	0.588982	1.04693	0.158773	1.0847	0.279506
Ara	2SP3	4.77538	1.17523	2.15289	0.877789	1.27394	0.388236
aTc-Ara	2SP3	2.28656	0.814917	2.14682	0.629397	1.09874	0.327653
Ara-aTc	2SP3	7.14768	0.462915	1.03842	0.494557	1.23682	0.449248
None	3SP4	0.66646	0.195315	1.37173	0.314092	0.661343	0.113089
aTc	3SP4	1.29472	0.863336	1.27738	0.296176	0.787955	0.108207
Ara	3SP4	1.11934	0.19822	1.6283	0.920564	1.03181	0.618668
aTc-Ara	3SP4	3.21173	1.51027	1.87229	0.866879	1.22097	0.629825
Ara-aTc	3SP4	7.6807	2.41287	1.28819	0.172784	0.983464	0.122841
None	3SP5	1.22601	0.612442	1.17865	0.358216	1.04431	0.402281
aTc	3SP5	1.374	0.655069	1.63299	1.58872	1.30848	0.231629
Ara	3SP5	1.67176	0.704296	41.4963	10.0791	0.775375	0.0659216
aTc-Ara	3SP5	1.395	0.480853	1.47207	1.14545	0.951189	0.248743
Ara-aTc	3SP5	1.31674	0.390995	1.39311	0.810752	0.998097	0.152587
None	2SP6	0.802221	0.0631403	1.35708	0.25668	0.809124	0.112173
aTc	2SP6	1.09836	0.26003	1.46964	0.371928	1.56394	0.755396
Ara	2SP6	2.53016	0.622368	0.951104	0.278415	1.12243	0.41378
aTc-Ara	2SP6	21.0139	3.06538	2.06277	1.04986	1.14965	0.247846
Ara-aTc	2SP6	1.48167	0.275507	1.23634	0.255344	1.20707	0.456418
None	2SP7	1.16506	0.0872699	3.78066	0.507837	0.732355	0.0832037
aTc	2SP7	1.85759	0.639488	82.6142	43.2384	1.06748	0.111396
Ara	2SP7	1.55461	0.456038	1.89267	0.39045	1.57147	1.4077
aTc-Ara	2SP7	15.9513	2.82461	3.49612	2.48297	1.48856	1.07482
Ara-aTc	2SP7	1.23054	0.229844	1.49699	0.127033	0.919781	0.181808
None	2SP8	1.28262	0.141016	1.25729	0.313123	28.5378	13.4538
aTc	2SP8	1.52672	0.100946	1.50267	0.7204	1.17355	0.560554
Ara	2SP8	4.26672	1.0067	0.996565	0.0727912	1.26551	0.166811
aTc-Ara	2SP8	24.2158	14.0145	1.26309	0.317079	0.951966	0.0639027
Ara-aTc	2SP8	2.85808	1.62965	1.43457	0.791761	1.06198	0.22121
None	2SP9	0.814294	0.0827209	4.3037	2.03326	30.8744	9.89045
aTc	2SP9	1.27354	0.58947	86.6433	66.024	2.87281	2.10229
Ara	2SP9	1.30119	0.734626	2.08716	0.948511	1.5576	1.02316
aTc-Ara	2SP9	11.7272	3.65692	3.23724	0.360421	0.909384	0.10296
Ara-aTc	2SP9	1.07721	0.346682	2.20644	1.44536	0.883381	0.0978906
None	2MP1	0.954049	0.150469	1.49676	0.370439	11.4649	5.61744
aTc	2MP1	1.00693	0.0823194	1.23747	0.381461	1.15332	0.568013
Ara	2MP1	2.56408	0.386201	25.4426	1.35785	1.1531	0.230669
aTc-Ara	2MP1	12.8343	6.16407	1.97274	0.591903	1.3396	0.473549
Ara-aTc	2MP1	1.83585	0.574347	1.47687	0.695175	1.22074	0.362166
None	2MP2	0.895325	0.342014	2.38385	0.0914989	0.837526	0.442248
aTc	2MP2	1.07924	0.608744	34.0373	4.90604	1.37848	0.369831
Ara	2MP2	1.72044	1.43765	1.68111	0.649581	1.01503	0.785214
aTc-Ara	2MP2	13.7281	5.33628	3.30706	1.09512	1.09547	0.595861
Ara-aTc	2MP2	4.25206	0.91266	1.18905	0.169159	1.71467	0.435754

## Sheet: 3-input programs
input	name	Average GFP	devst	Average RFP	devst	Average BFP	devst
No	3SP1	0.494278	0.0385962	2.50373	0.261927	3.02684	0.964773
Ben	3SP1	1.22979	0.112924	9.74286	3.01299	29.6419	11.068
aTc	3SP1	1.13293	0.0235425	1.53528	0.0960044	0.907043	0.417837
Ara	3SP1	1.65887	0.47715	0.81495	0.128477	0.827447	0.0795133
Ben-aTc	3SP1	1.74272	0.734528	31.1653	20.9697	1.21948	0.138909
Ben-Ara	3SP1	1.94405	0.160714	1.20282	0.138325	1.09891	0.0431708
aTc-Ben	3SP1	1.45222	0.461883	1.44358	0.141037	0.982319	0.0397264
aTc-Ara	3SP1	1.27958	0.207049	0.741313	0.0419001	0.537027	0.0565237
Ara-Ben	3SP1	1.57155	0.399167	2.5042	0.874	2.88593	0.0669666
Ara-aTc	3SP1	1.57983	0.27941	1.76898	0.713735	1.24751	0.146111
Ben-aTc-Ara	3SP1	13.2605	2.96216	1.0169	0.0680902	1.03369	0.015616
Ben-Ara-aTc	3SP1	2.02091	0.00215525	1.19104	0.306222	1.28618	0.36358
aTc-Ben-Ara	3SP1	1.53908	0.289286	0.772608	0.0868965	0.557192	0.0172135
aTc-Ara-Ben	3SP1	1.62249	0.121541	1.20827	0.0309902	1.32787	0.343342
Ara-Ben-aTc	3SP1	1.54058	0.0217176	2.81118	0.0956195	1.28591	0.43634
Ara-aTc-ben	3SP1	1.7581	0.260312	1.7936	0.953094	1.37926	0.474955
No	3SP2	0.759256	0.276855	1.7973	0.0915972	0.957606	0.453755
Ben	3SP2	1.48138	0.366723	1.81092	0.313882	1.01907	0.138595
aTc	3SP2	1.2019	0.336255	1.15525	0.364573	0.962805	0.257865
Ara	3SP2	1.52725	0.603335	0.755573	0.0864494	0.640479	0.140545
Ben-aTc	3SP2	1.13889	0.194428	1.42415	0.285574	0.987678	0.0854771
Ben-Ara	3SP2	1.45764	0.694491	1.89842	0.780032	0.711349	0.244455
aTc-Ben	3SP2	1.37254	0.348713	1.58643	0.12136	0.93544	0.170366
aTc-Ara	3SP2	1.45144	1.14049	0.996755	0.114406	0.640788	0.295037
Ara-Ben	3SP2	1.35617	0.30813	1.81092	0.101228	0.906416	0.12863
Ara-aTc	3SP2	1.07683	0.273267	1.45342	0.195496	0.926107	0.237769
Ben-aTc-Ara	3SP2	1.50569	0.862279	1.31701	0.0669201	0.681079	0.202702
Ben-Ara-aTc	3SP2	1.20044	0.214133	5.91858	0.631874	0.950756	0.11579
aTc-Ben-Ara	3SP2	1.39722	0.826954	2.18829	1.24824	0.743093	0.0472831
aTc-Ara-Ben	3SP2	1.73705	0.414323	62.6117	10.2415	1.0258	0.0782728
Ara-Ben-aTc	3SP2	1.13709	0.14948	1.55683	0.788042	0.958118	0.0741448
Ara-aTc-Ben	3SP2	1.47317	0.306706	1.85602	0.890445	1.28107	0.448129
No	3SP3	0.683482	0.241681	1.59171	0.0281971	1.5656	1.14557
Ben	3SP3	1.50369	0.375693	1.65049	0.0461307	1.40599	0.00343852
aTc	3SP3	1.28727	0.290223	1.36356	0.117249	1.51497	0.115379
Ara	3SP3	1.29529	0.186371	1.00152	0.200997	0.614906	0.041062
Ben-aTc	3SP3	1.27285	0.362999	1.65414	0.606887	1.24843	0.0101976
Ben-Ara	3SP3	1.06779	0.342859	0.887753	0.036504	0.644835	0.0445717
aTc-Ben	3SP3	1.40054	0.634995	1.80968	0.769848	1.23133	0.181808
aTc-Ara	3SP3	1.09259	0.238596	0.991796	0.142613	0.678878	0.156535
Ara-Ben	3SP3	1.34724	0.528263	2.07642	0.393026	2.34986	0.456833
Ara-aTc	3SP3	1.27753	0.229329	2.19063	0.918891	1.98222	0.546996
Ben-aTc-Ara	3SP3	2.01172	1.47656	0.812481	0.0820967	0.886757	0.33141
Ben-Ara-aTc	3SP3	1.47903	0.379755	1.42681	0.617368	1.56539	0.139099
aTc-Ben-Ara	3SP3	1.84699	1.30081	1.03987	0.121433	0.953282	0.223964
aTc-Ara-Ben	3SP3	1.81158	0.673666	1.49887	0.504951	1.62381	0.168435
Ara-Ben-aTc	3SP3	1.53455	0.523894	2.21653	0.841035	6.3	0.0847263
Ara-aTc-ben	3SP3	1.84593	0.700071	2.36547	1.09924	2.33469	0.616338
No	3SP4	0.567654	0.155568	1.68648	0.0271187	1.47059	1.20689
Ben	3SP4	1.50012	0.366116	1.78195	0.306535	1.32066	0.0196422
aTc	3SP4	1.41094	0.410018	1.25722	0.198026	1.29005	0.0312646
Ara	3SP4	1.30287	0.122738	0.912441	0.107058	0.632801	0.0665549
Ben-aTc	3SP4	1.51512	0.670045	1.30239	0.163839	0.99776	0.0523416
Ben-Ara	3SP4	1.21683	0.405547	17.7805	1.21515	0.666278	0.0148782
aTc-Ben	3SP4	1.3409	0.478412	1.47952	0.0984941	0.985084	0.0746424
aTc-Ara	3SP4	1.36573	0.436344	1.1487	0.330391	0.631269	0.0175887
Ara-Ben	3SP4	1.31588	0.54326	1.95605	0.388017	1.68062	0.916796
Ara-aTc	3SP4	1.31365	0.246401	1.8825	0.533703	1.89387	0.753852
Ben-aTc-Ara	3SP4	2.08528	0.947176	1.06362	0.560696	0.795604	0.342179
Ben-Ara-aTc	3SP4	7.973	0.508015	1.78201	0.116723	1.50954	0.0556012
aTc-Ben-Ara	3SP4	2.17513	1.57324	0.99804	0.0886096	0.786234	0.457967
aTc-Ara-Ben	3SP4	2.99373	0.992975	1.60924	0.300205	1.62582	0.161933
Ara-Ben-aTc	3SP4	1.58809	0.568496	2.13151	0.231789	2.01355	0.85392
Ara-aTc-ben	3SP4	1.91893	0.791544	2.21897	0.595509	2.32722	0.679503
No	3SP5	0.920001	0.311355	1.83068	0.152932	3.22143	0.184691
Ben	3SP5	1.67163	0.519359	1.4726	0.264506	26.7936	2.56728
aTc	3SP5	1.39907	0.400572	1.24468	0.180892	0.966766	0.182569
Ara	3SP5	1.82593	0.758668	0.680061	0.194785	0.766565	0.0396899
Ben-aTc	3SP5	1.33748	0.188594	1.17391	0.464467	1.336	0.332192
Ben-Ara	3SP5	3.17859	2.40395	0.728042	0.0951651	1.16973	0.59246
aTc-Ben	3SP5	1.56168	0.323117	1.05357	0.0793175	0.988494	0.102556
aTc-Ara	3SP5	1.707	0.988263	0.806972	0.0439301	0.649934	0.240331
Ara-Ben	3SP5	1.63364	0.409246	1.27333	0.320149	2.05431	1.28304
Ara-aTc	3SP5	1.36	0.314618	1.35444	0.120315	0.960026	0.216923
Ben-aTc-Ara	3SP5	10.6531	7.42466	0.992417	0.285731	1.09873	0.279576
Ben-Ara-aTc	3SP5	2.21599	1.05179	1.6794	0.199758	1.08474	0.162998
aTc-Ben-Ara	3SP5	1.80524	0.855435	0.809184	0.233206	0.668365	0.220896
aTc-Ara-Ben	3SP5	1.61037	0.305568	1.11894	0.174372	1.04319	0.0705559
Ara-Ben-aTc	3SP5	1.37191	0.276525	0.973926	0.101345	0.917035	0.0694714
Ara-aTc-Ben	3SP5	1.74245	0.353468	1.1129	0.312321	1.00699	0.000480963
No	3MP1	0.815574	0.333312	0.875931	0.259039	0.489427	0.336776
Ben	3MP1	1.1948	0.044336	0.931765	0.214678	0.396926	0.470949
aTc	3MP1	1.03449	0.197298	0.84229	0.270638	0.436742	0.353124
Ara	3MP1	1.18298	0.175496	0.597616	0.255827	0.34298	0.22415
Ben-aTc	3MP1	0.986931	0.0818914	0.906884	0.109238	0.366005	0.468615
Ben-Ara	3MP1	1.31869	0.0569218	0.795117	0.270149	0.374062	0.37991
aTc-Ben	3MP1	1.0444	0.109751	1.00099	0.176574	0.429104	0.496391
aTc-Ara	3MP1	0.921689	0.0861605	0.520983	0.113134	0.240093	0.243632
Ara-Ben	3MP1	1.16861	0.0130863	1.49866	0.977216	0.829653	0.753698
Ara-aTc	3MP1	1.11411	0.131255	1.12262	0.874586	0.709488	0.515893
Ben-aTc-Ara	3MP1	5.06126	0.372483	0.540874	0.179887	0.364415	0.180629
Ben-Ara-aTc	3MP1	1.58112	0.294048	1.89797	1.03812	1.07671	0.802659
aTc-Ben-Ara	3MP1	1.58287	0.667093	0.539865	0.0687433	0.425234	0.315216
aTc-Ara-Ben	3MP1	1.51167	0.0498174	17.0248	10.2603	9.11163	8.54559
Ara-Ben-aTc	3MP1	1.23207	0.0212107	1.3759	1.0084	0.801838	0.70057
Ara-aTc-Ben	3MP1	1.54462	0.107275	1.37926	0.909397	0.798643	0.643183
No	3MP2	0.75697	0.370606	0.895702	0.249358	0.505222	0.343557
Ben	3MP2	1.14496	0.141236	1.07468	0.321495	0.512471	0.49516
aTc	3MP2	1.01731	0.176668	0.898565	0.584751	0.553328	0.361973
Ara	3MP2	1.11851	0.16678	0.533825	0.245132	0.315246	0.193306
Ben-aTc	3MP2	1.10185	0.0880552	0.904897	0.310983	0.434645	0.422228
Ben-Ara	3MP2	0.900322	0.0339077	13.0789	2.1017	5.07151	7.01127
aTc-Ben	3MP2	1.02084	0.0435329	1.00224	0.210574	0.418782	0.512145
aTc-Ara	3MP2	0.87434	0.130736	0.554831	0.137413	0.274327	0.242947
Ara-Ben	3MP2	1.04395	0.012292	1.77396	1.54414	1.11013	0.957674
Ara-aTc	3MP2	1.06371	0.218137	1.38009	1.0854	0.89454	0.604029
Ben-aTc-Ara	3MP2	2.12972	1.13319	0.607446	0.0721866	0.604274	0.530509
Ben-Ara-aTc	3MP2	5.06048	0.347152	2.65044	2.24525	1.74761	1.22964
aTc-Ben-Ara	3MP2	1.39259	0.274265	1.35143	0.261842	0.62918	0.62552
aTc-Ara-Ben	3MP2	1.67244	0.025948	31.5828	16.533	16.0472	15.784
Ara-Ben-aTc	3MP2	1.18926	0.0126437	1.65797	1.18481	0.951806	0.847047
Ara-aTc-Ben	3MP2	1.47134	0.138684	1.55524	1.37675	1.02356	0.771505
No	3MP3	0.762615	0.357938	0.778947	0.345714	0.4942	0.246674
Ben	3MP3	1.46324	0.540461	0.981409	0.0542648	0.525378	0.463756
aTc	3MP3	1.00807	0.155141	0.699802	0.223475	0.359473	0.296707
Ara	3MP3	1.21615	0.0201349	0.564482	0.0759278	0.220181	0.299475
Ben-aTc	3MP3	1.02048	0.045	0.812862	0.271052	0.376304	0.394603
Ben-Ara	3MP3	0.989952	0.268088	6.78304	0.435887	2.49567	3.71392
aTc-Ben	3MP3	1.04375	0.00262037	1.05786	0.393656	0.484712	0.53348
aTc-Ara	3MP3	0.916547	0.122201	0.608126	0.202848	0.311058	0.260409
Ara-Ben	3MP3	1.01633	0.0075649	1.22124	0.980301	0.736368	0.642555
Ara-aTc	3MP3	1.01281	0.139501	1.29703	0.976227	0.804253	0.59762
Ben-aTc-Ara	3MP3	1.50972	0.0172879	0.579064	0.230875	0.275742	0.283563
Ben-Ara-aTc	3MP3	2.57667	0.235491	1.24455	0.635271	0.705104	0.508142
aTc-Ben-Ara	3MP3	1.31395	0.420206	0.65127	0.219279	0.430251	0.216171
aTc-Ara-Ben	3MP3	1.51457	0.0267315	14.5807	7.53155	7.37966	7.27818
Ara-Ben-aTc	3MP3	1.34987	0.262913	1.38639	0.741747	0.797016	0.563773
Ara-aTc-Ben	3MP3	1.26455	0.210689	1.63194	1.21843	1.02036	0.731038
No	3MP4	0.773152	0.295401	0.955279	0.29453	0.51507	0.381232
Ben	3MP4	1.15139	0.0619594	0.911308	0.251916	0.408394	0.445772
aTc	3MP4	1.01675	0.0352356	0.828652	0.228321	0.364069	0.413761
Ara	3MP4	1.29243	0.142351	0.630749	0.22392	0.33234	0.261628
Ben-aTc	3MP4	1.01575	0.0185005	0.720301	0.126284	0.288362	0.377933
Ben-Ara	3MP4	1.08123	0.0206197	6.53521	4.90847	3.82144	3.39061
aTc-Ben	3MP4	1.06556	0.19741	0.706273	0.368395	0.424026	0.258952
aTc-Ara	3MP4	1.00828	0.029914	0.560025	0.252847	0.280928	0.266169
Ara-Ben	3MP4	1.09639	0.200914	1.11907	0.0313233	0.450437	0.585231
Ara-aTc	3MP4	1.11527	0.024558	1.09917	0.0875673	0.403765	0.603062
Ben-aTc-Ara	3MP4	3.10478	0.240296	0.48224	0.222846	0.315127	0.144986
Ben-Ara-aTc	3MP4	2.54631	0.294979	0.874064	0.281283	0.483442	0.338358
aTc-Ben-Ara	3MP4	1.66947	0.784651	0.534871	0.193589	0.50437	0.296709
aTc-Ara-Ben	3MP4	2.05502	0.989766	0.828178	0.346177	0.721373	0.334824
Ara-Ben-aTc	3MP4	1.38382	0.383425	1.13752	0.246054	0.588998	0.47997
Ara-aTc-Ben	3MP4	1.61943	0.360799	1.31048	0.116396	0.595892	0.630802
No	3MP5	1.37081	0.0593117	1.09221	0.0303757	0.393967	0.604872
Ben	3MP5	1.58684	0.119549	1.13733	0.237303	0.498061	0.556745
aTc	3MP5	1.26843	0.0278358	0.921454	0.337058	0.428783	0.453816
Ara	3MP5	5.05512	1.56931	0.606135	0.0291831	0.734875	0.778091
Ben-aTc	3MP5	1.249	0.0305857	0.912736	0.219633	0.387652	0.464457
Ben-Ara	3MP5	6.78461	4.51687	0.93566	0.339257	1.9306	2.25955
aTc-Ben	3MP5	1.3358	0.00379985	0.806386	0.0321771	0.280788	0.455403
aTc-Ara	3MP5	1.88975	0.258286	0.628401	0.0976272	0.328105	0.272188
Ara-Ben	3MP5	2.99187	1.22963	1.42983	0.376818	1.01209	0.559196
Ara-aTc	3MP5	1.69716	0.31926	1.23648	0.00730769	0.521017	0.638942
Ben-aTc-Ara	3MP5	5.71479	1.78313	0.723787	0.090412	0.865776	0.855245
Ben-Ara-aTc	3MP5	1.70522	0.857421	2.11023	0.791949	1.2532	0.74293
aTc-Ben-Ara	3MP5	2.30725	0.191836	0.78363	0.116079	0.363848	0.365509
aTc-Ara-Ben	3MP5	1.52605	0.141053	16.0291	3.47561	6.54859	8.37794
Ara-Ben-aTc	3MP5	1.25952	0.125645	1.43996	0.340234	0.63528	0.705086
Ara-aTc-Ben	3MP5	1.47794	0.146427	1.4709	0.419102	0.67881	0.699387
		1.00032	3.74625e-06	1.00626	0.00145827	0.335908	0.580544
