# Supplementary material for: Rational programming of history-dependent logic in cellular populations
Source: Nat Commun. 2020 Sep 21;11:4758. doi: 10.1038/s41467-020-18455-z (PMC7506022; doi:10.1038/s41467-020-18455-z)
Supplement: Supplementary file 6 — Source Data [file 41467_2020_18455_MOESM6_ESM.zip › SourceData/Flow cytometry data.xlsx]

## Sheet: 2SP1
2SP1:http://flowrepository.org/id/FR-FCM-Z2BE					GFP
Experiment number	Sample name	Program Name	Input	#Cell/Single Cells	% Cells GFP	Median GFP
1	D01	2SP1	NONE	24043	77.6	70740
1	D02	2SP1	NONE	24235	83.5	88211
1	D03	2SP1	NONE	24557	91.8	89361
1	B01	2SP1	ATC	22587	1.6	427
1	B02	2SP1	ATC	22089	1.7	398
1	B03	2SP1	ATC	21756	3.5	478
1	G1	2SP1	ARA	20055	91.3	5023
1	G2	2SP1	ARA	22527	96	5578
1	G3	2SP1	ARA	19057	95.8	5546
1	E01	2SP1	ATC ARA	22735	6.6	383
1	E02	2SP1	ATC ARA	24284	5.2	347
1	E03	2SP1	ATC ARA	23586	3.2	355
1	F1	2SP1	ARA ATC	23417	88.4	7108
1	F2	2SP1	ARA ATC	23284	91.4	7095
1	F3	2SP1	ARA ATC	22237	88.3	9744
2	D1	2SP1	NONE	19720	68.3	67153
2	D2	2SP1	NONE	19706	87.1	83960
2	D3	2SP1	NONE	19563	82.5	77410
2	B1	2SP1	ATC	19995	2.15	351
2	B2	2SP1	ATC	19999	1.86	344
2	B3	2SP1	ATC	19997	3.87	373
2	G01	2SP1	ARA	16046	99.3	4200
2	G02	2SP1	ARA	17402	99.5	4172
2	G03	2SP1	ARA	17762	99.5	4143
2	E11	2SP1	ATC ARA	19933	17	400
2	E12	2SP1	ATC ARA	19919	8.3	347
2	E13	2SP1	ATC ARA	19910	7.3	351
2	E1	2SP1	ARA ATC	20000	88.3	7267
2	E2	2SP1	ARA ATC	20000	91.3	7267
2	E3	2SP1	ARA ATC	20000	85.6	8784
3	C4_13.fcs	2SP2	NONE	22141	87	78731
3	C5_18.fcs	2SP2	NONE	22343	89.9	84817
3	C6_23.fcs	2SP2	NONE	22301	84.4	81995
3	C4_14.fcs	2SP2	ATC	21140	4.75	406
3	C5_19.fcs	2SP2	ATC	21429	6.36	439
3	C6_24.fcs	2SP2	ATC	20677	5.67	423
3	C4_16.fcs	2SP2	ARA	20460	93.2	3769
3	C5_21.fcs	2SP2	ARA	20362	94.7	3794
3	C6_26.fcs	2SP2	ARA	20697	95.7	3859
3	C4_15.fcs	2SP2	ATC ARA	20390	16.6	360
3	C5_20.fcs	2SP2	ATC ARA	20231	13.6	357
3	C6_25.fcs	2SP2	ATC ARA	20177	13.7	357
3	C4_17.fcs	2SP2	ARA ATC	20930	93.8	3833
3	C5_22.fcs	2SP2	ARA ATC	3513	93.5	3899
3	C6_27.fcs	2SP2	ARA ATC	21130	94.2	4214

## Sheet: 2SP2
2SP2: http://flowrepository.org/id/FR-FCM-Z2BF					GFP
Experiment number	Sample name	Program Name	Input	#Cell/Single Cells	% Cells GFP	Median GFP
1	D4	2SP2	NONE	19775	63	16080
1	D5	2SP2	NONE	19709	90.5	86657
1	D6	2SP2	NONE	19647	92.3	80075
1	B4	2SP2	ATC	19996	1.09	324
1	B4	2SP2	ATC	19996	4.58	376
1	B6	2SP2	ATC	19997	4.17	370
1	C1	2SP2	ARA	19998	1.79	580
1	C2	2SP2	ARA	19996	1.84	444
1	C3	2SP2	ARA	19997	3.88	594
1	E14	2SP2	ATC ARA	19898	5.72	346
1	E15	2SP2	ATC ARA	10147	13.6	330
1	E16	2SP2	ATC ARA	19898	6.83	325
1	E4	2SP2	ARA ATC	20000	84.6	5146
1	E5	2SP2	ARA ATC	20000	95.2	5251
1	E6	2SP2	ARA ATC	20000	95.7	5059
2	D06	2SP2	NONE	19403	95.3	82909
2	D05	2SP2	NONE	17973	96.2	107543
2	B05	2SP2	ATC	22418	5.63	449
2	B06	2SP2	ATC	20378	4.99	405
2	G05	2SP2	ARA	22068	7.29	870
2	G06	2SP2	ARA	22502	8.2	1002
2	E05	2SP2	ATC ARA	26536	3.4	318
2	E06	2SP2	ATC ARA	25270	3.5	333
2	F5	2SP2	ARA ATC	23033	94.7	5238
2	F6	2SP2	ARA ATC	23232	95.6	4993
3	C7.fcs	2SP2	NONE	21228	91.0 %	77673
3	C8.fcs	2SP2	NONE	21352	90.4 %	77149
3	C9.fcs	2SP2	NONE	21446	91.4 %	88333
3	C7.fcs	2SP2	ATC	20914	4.07 %	412
3	C8.fcs	2SP2	ATC	20758	4.34 %	409
3	C9.fcs	2SP2	ATC	20811	4.38 %	420
3	C7.fcs	2SP2	ARA	20321	3.23 %	576
3	C8.fcs	2SP2	ARA	20009	2.78 %	576
3	C9.fcs	2SP2	ARA	20262	4.85 %	602
3	C7.fcs	2SP2	ATC ARA	20511	9.20 %	382
3	C8.fcs	2SP2	ATC ARA	19762	13.1 %	390
3	C9.fcs	2SP2	ATC ARA	20330	10.3 %	382
3	C7.fcs	2SP2	ARA ATC	20659	93.9 %	3769
3	C8.fcs	2SP2	ARA ATC	20650	93.6 %	3428
3	C9.fcs	2SP2	ARA ATC	20896	93.5 %	5094

## Sheet: 2SP3
2SP3:http://flowrepository.org/id/FR-FCM-Z2BG					GFP
Experiment number	Sample name	Program Name	Input	#Cell/Single Cells	% Cells GFP	Median GFP
1	D07	2SP3	NONE	23002	4.12	681
1	D08	2SP3	NONE	22187	3.98	623
1	D09	2SP3	NONE	23329	2.61	507
1	B07	2SP3	ATC	22412	0.32	347
1	B08	2SP3	ATC	22477	0.44	355
1	B09	2SP3	ATC	22383	0.29	347
1	G07	2SP3	ARA	21049	91.9	3827
1	G08	2SP3	ARA	20780	96.3	4381
1	G09	2SP3	ARA	20943	94.2	4104
1	E07	2SP3	ATC ARA	23949	4.95	326
1	E08	2SP3	ATC ARA	25192	4.93	311
1	E09	2SP3	ATC ARA	24849	3.82	318
1	C17	2SP3	ARA ATC	22565	92.5	7557
1	C18	2SP3	ARA ATC	22431	95.4	7930
1	C19	2SP3	ARA ATC	22420	94.4	7627
2	D7	2SP3	NONE	19722	1.93	600
2	D8	2SP3	NONE	19446	1.3	546
2	D9	2SP3	NONE	19698	1.54	531
2	B7	2SP3	ATC	19999	0.3	303
2	B8	2SP3	ATC	19997	0.51	319
2	B9	2SP3	ATC	19997	0.28	306
2	G7	2SP3	ARA	17488	100	4102
2	G8	2SP3	ARA	18509	99.6	4419
2	G9	2SP3	ARA	18294	99.5	4315
2	E17	2SP3	ATC ARA	19914	6.03	334
2	E18	2SP3	ATC ARA	19857	5.91	327
2	E19	2SP3	ATC ARA	19893	5.15	323
2	E7	2SP3	ARA ATC	20000	93.2	7671
2	E8	2SP3	ARA ATC	20000	96.5	8098
2	E9	2SP3	ARA ATC	20000	94.2	7645
3	C10.fcs	2SP3	NONE	21298	3.59 %	486
3	C11.fcs	2SP3	NONE	21292	3.72 %	529
3	C12.fcs	2SP3	NONE	21175	3.06 %	533
3	C10.fcs	2SP3	ATC	20689	1.08 %	354
3	C11.fcs	2SP3	ATC	20624	1.08 %	357
3	C12.fcs	2SP3	ATC	20670	0.90 %	360
3	C10.fcs	2SP3	ARA	20382	97.1 %	3643
3	C11.fcs	2SP3	ARA	20014	95.0 %	3631
3	C12.fcs	2SP3	ARA	20364	97.0 %	3706
3	C10.fcs	2SP3	ATC ARA	20383	16.2 %	380
3	C11.fcs	2SP3	ATC ARA	20360	16.3 %	380
3	C12.fcs	2SP3	ATC ARA	20190	16.2 %	368
3	C10.fcs	2SP3	ARA ATC	20664	95.1 %	4330
3	C11.fcs	2SP3	ARA ATC	20841	94.9 %	4540
3	C12.fcs	2SP3	ARA ATC	20722	94.1 %	3631

## Sheet: 2SP4
2SP4: http://flowrepository.org/id/FR-FCM-Z2BH					GFP
Experiment number	Sample name	Program Name	Input	#Cell/Single Cells	% Cells GFP	Median GFP
1	D10	2SP4	NONE	19790	1.55	318
1	D11	2SP4	NONE	19339	1.02	326
1	D12	2SP4	NONE	19641	1.17	318
1	B10	2SP4	ATC	23109	0.4	376
1	B11	2SP4	ATC	23402	0.67	347
1	B12	2SP4	ATC	22985	0.43	383
1	H10	2SP4	ARA	18075	10.8	921
1	H11	2SP4	ARA	18100	1.61	550
1	H12	2SP4	ARA	18283	1.94	594
1	E0	2SP4	ATC ARA	22948	7.33	333
1	E1	2SP4	ATC ARA	24724	5.24	311
1	E2	2SP4	ATC ARA	23335	7.52	333
1	C10	2SP4	ARA ATC	22257	97.9	5249
1	C11	2SP4	ARA ATC	22281	98.3	5270
1	C12	2SP4	ARA ATC	22186	98.4	5145
2	B7	2SP4	NONE	19636	3.03	258
2	B8	2SP4	NONE	19672	0.036	280
2	B9	2SP4	NONE	19943	0.061	278
2	F7	2SP4	ATC	19574	10.9	309
2	F8	2SP4	ATC	19225	10.5	306
2	F9	2SP4	ATC	19033	10.9	305
2	C7	2SP4	ARA	19964	0.59	396
2	C8	2SP4	ARA	19956	0.51	377
2	C9	2SP4	ARA	19969	0.5	380
2	E7	2SP4	ATC ARA	19811	2.16	308
2	E8	2SP4	ATC ARA	19942	1.96	308
2	E9	2SP4	ATC ARA	19754	2.04	309
2	E10	2SP4	ARA ATC	19968	97	5251
2	E11	2SP4	ARA ATC	19964	98.5	5305
2	E12	2SP4	ARA ATC	19962	96.9	5094
3	D1.fcs	2SP4	NONE	21544	0.54 %	351
3	D2.fcs	2SP4	NONE	21025	0.43 %	350
3	D3.fcs	2SP4	NONE	21390	0.58 %	347
3	D1.fcs	2SP4	ATC	20753	0.92 %	351
3	D2.fcs	2SP4	ATC	20842	0.51 %	354
3	D3.fcs	2SP4	ATC	20741	0.95 %	353
3	D1.fcs	2SP4	ARA	20400	5.43 %	393
3	D2.fcs	2SP4	ARA	20285	4.90 %	389
3	D3.fcs	2SP4	ARA	20453	5.33 %	393
3	D1.fcs	2SP4	ATC ARA	20154	10.7 %	367
3	D2.fcs	2SP4	ATC ARA	20351	5.50 %	357
3	D3.fcs	2SP4	ATC ARA	19900	7.73 %	362
3	D1.fcs	2SP4	ARA ATC	20354	85.2 %	3619
3	D2.fcs	2SP4	ARA ATC	20441	89.9 %	3681
3	D3.fcs	2SP4	ARA ATC	21047	93.6 %	5111

## Sheet: 2SP5
2SP5: http://flowrepository.org/id/FR-FCM-Z2BW					RFP
Experiment number	Sample name	Program Name	Input	#Cell/Single Cells	% Cells RFP	Median RFP
1	E4	2SP5	NONE	21113	0.78	130
1	E5	2SP5	NONE	21836	0.54	137
1	E6	2SP5	NONE	21820	1.73	152
1	C4	2SP5	ATC	20964	0.004	152
1	C5	2SP5	ATC	23156	0.022	152
1	C6	2SP5	ATC	22180	0.014	152
1	G4	2SP5	ARA	22208	90.7	2439
1	G5	2SP5	ARA	21633	92.7	2707
1	G6	2SP5	ARA	23143	93.6	2916
1	F4	2SP5	ATC ARA	25081	0.49	195
1	F5	2SP5	ATC ARA	21772	0.18	203
1	F6	2SP5	ATC ARA	22207	0.18	203
1	F14	2SP5	ARA ATC	22827	0.67	203
1	F15	2SP5	ARA ATC	22472	0.7	203
1	F16	2SP5	ARA ATC	22492	0.59	203
2	47	2SP5	NONE	20319	0.69	6.88
2	48	2SP5	NONE	20050	0.5	6.88
2	49	2SP5	NONE	19896	0.9	7.74
2	55	2SP5	ATC	21166	0.004	3
2	56	2SP5	ATC	20403	0.039	3
2	57	2SP5	ATC	20128	0.02	3
2	67	2SP5	ARA	20650	91.6	1065
2	68	2SP5	ARA	23082	91.4	1062
2	69	2SP5	ARA	21260	89.4	1016
2	1_67	2SP5	ATC ARA	20907	0.092	3
2	1_68	2SP5	ATC ARA	21229	0.11	3
2	1_69	2SP5	ATC ARA	20831	0.21	3
2	1_55	2SP5	ARA ATC	19112	3.93	14.6
2	1_56	2SP5	ARA ATC	19190	3.13	14.6
2	1_57	2SP5	ARA ATC	19272	3.13	14.6
3	113	2SP5	NONE	20934	0.11	4.35
3	114	2SP5	NONE	21217	0.16	5.21
3	115	2SP5	NONE	20424	2.11	3.48
3	59	2SP5	ATC	19205	0.094	3
3	60	2SP5	ATC	19322	0.036	3
3	61	2SP5	ATC	19446	0.077	3
3	71	2SP5	ARA	35035	93.1	2912
3	72	2SP5	ARA	26378	94	2770
3	73	2SP5	ARA	28886	94.7	2694
3	138	2SP5	ATC ARA	25775	0.16	3
3	139	2SP5	ATC ARA	21497	0.056	3
3	140	2SP5	ATC ARA	20000	0.07	3
3	125	2SP5	ARA ATC	20208	1.01	5.21
3	126	2SP5	ARA ATC	21595	1.23	6.09

## Sheet: 2SP6
2SP6: http://flowrepository.org/id/FR-FCM-Z2BJ					GFP
Experiment number	Sample name	Program Name	Input	#Cell/Single Cells	% Cells GFP	Median GFP
1	B10	2SP6	NONE	21304	0.15	333
1	B11	2SP6	NONE	19756	0.17	311
1	B12	2SP6	NONE	20003	0.22	318
1	F10	2SP6	ATC	17486	0.27	863
1	F11	2SP6	ATC	18375	0.29	812
1	F12	2SP6	ATC	17974	0.26	819
1	H10	2SP6	ARA	18806	3.2	449
1	H11	2SP6	ARA	18712	4.52	456
1	H12	2SP6	ARA	18788	3.89	441
1	D00	2SP6	ATC ARA	20997	97.7	29194
1	D01	2SP6	ATC ARA	23627	97.5	31924
1	D02	2SP6	ATC ARA	23382	97.4	30629
1	D010	2SP6	ARA ATC	21547	2.05	391
1	D011	2SP6	ARA ATC	21500	2.7	391
1	D012	2SP6	ARA ATC	21510	2.98	391
2	C10	2SP6	NONE	19997	0.005	314
2	C11	2SP6	NONE	19993	0.041	316
2	C12	2SP6	NONE	19528	0.11	309
2	A10	2SP6	ATC	19958	0.055	847
2	A11	2SP6	ATC	19912	0.025	816
2	A12	2SP6	ATC	19930	0.02	819
2	E10	2SP6	ARA	19822	2.06	445
2	E11	2SP6	ARA	19813	2.5	458
2	E12	2SP6	ARA	19723	2.79	429
2	G10	2SP6	ATC ARA	18609	97.4	29305
2	G11	2SP6	ATC ARA	18793	97.6	32437
2	G12	2SP6	ATC ARA	18591	97.5	30417
2	D10	2SP6	ARA ATC	18704	2.13	384
2	D11	2SP6	ARA ATC	18633	2.7	389
2	D12	2SP6	ARA ATC	18634	2.9	392
3	D7.fcs	2SP6	NONE	21784	0.18 %	359
3	D8.fcs	2SP6	NONE	401	0 %	333
3	D9.fcs	2SP6	NONE	103	0 %	346
3	D7.fcs	2SP6	ATC	20860	0.27 %	357
3	D8.fcs	2SP6	ATC	20833	0.22 %	360
3	D9.fcs	2SP6	ATC	20751	0.33 %	351
3	D7.fcs	2SP6	ARA	20054	2.71 %	342
3	D8.fcs	2SP6	ARA	20155	2.38 %	340
3	D9.fcs	2SP6	ARA	20307	2.42 %	342
3	D7.fcs	2SP6	ATC ARA	20216	94.1 %	12447
3	D8.fcs	2SP6	ATC ARA	20197	93.1 %	9559
3	D9.fcs	2SP6	ATC ARA	20224	94.0 %	12033
3	D7.fcs	2SP6	ARA ATC	20669	3.38 %	368
3	D8.fcs	2SP6	ARA ATC	20877	3.04 %	381
3	D9.fcs	2SP6	ARA ATC	20818	3.30 %	386

## Sheet: 2SP7
2SP7: http://flowrepository.org/id/FR-FCM-Z2BK					GFP		RFP
Experiment number	Sample name	Program Name	Input	#Cell/Single Cells	% Cells GFP	Median GFP	% Cells RFP	Median RFP
1	B7	SP7	NONE	21116	0.48	848	3.35	155
1	B8	SP7	NONE	20582	0.29	863	3.23	149
1	B9	SP7	NONE	19648	0.13	652	2.97	138
1	A17	SP7	ATC	19710	97.7	805	97.7	4243
1	A18	SP7	ATC	19269	0.16	827	98.1	4301
1	A19	SP7	ATC	19494	0.13	863	97.8	4286
1	F7	SP7	ARA	20323	4.07	478	0.17	153
1	F8	SP7	ARA	19085	2.81	449	0.11	140
1	F9	SP7	ARA	20430	3.36	492	0.24	148
1	H7	SP7	ATC ARA	26332	95.3	28345	2.01	259
1	H8	SP7	ATC ARA	25897	96.3	28669	1.66	246
1	H9	SP7	ATC ARA	25683	96.2	29934	1.04	239
1	H17	SP7	ARA ATC	22820	2.6	391	0.026	200
1	H18	SP7	ARA ATC	23080	1.88	405	0	200
1	H19	SP7	ARA ATC	22836	2.57	398	0.013	199
2	C7	SP7	NONE	18840	0.12	885	2.18	244
2	C8	SP7	NONE	18907	0.16	839	1.54	242
2	C9	SP7	NONE	19316	0.11	662	1.42	252
2	A7	SP7	ATC	19979	0.095	671	87.6	7620
2	A8	SP7	ATC	19975	0.035	1.14	93.7	9495
2	A9	SP7	ATC	19963	0.31	715	83.4	8843
2	E7	SP7	ARA	19681	5.22	334	1.17	203
2	E8	SP7	ARA	19085	2.81	454	0.11	140
2	E9	SP7	ARA	19655	4.05	322	0.015	202
2	D07	SP7	ATC ARA	19746	94.7	28330	2.36	274
2	D08	SP7	ATC ARA	19761	96.2	28911	1.96	263
2	D09	SP7	ATC ARA	19773	96	29305	1.21	253
2	D7	SP7	ARA ATC	19694	2.42	382	0.036	199
2	D8	SP7	ARA ATC	19708	1.89	386	0.091	199
2	D9	SP7	ARA ATC	19721	2.36	382	0.041	199
3	D10.fcs	SP7	NONE	138	0 %	330	0 %	252
3	D12.fcs	SP7	NONE	23648	0.71 %	515	2.15 %	262
3	D10.fcs	SP7	ATC	20700	0.29 %	379	97.6 %	2642
3	D11.fcs	SP7	ATC	20546	0.22 %	370	98.0 %	2615
3	D12.fcs	SP7	ATC	20472	0.30 %	377	96.5 %	2817
3	D10.fcs	SP7	ARA	20139	2.48 %	341	0.27 %	241
3	D11.fcs	SP7	ARA	20418	2.48 %	342	0.21 %	243
3	D12.fcs	SP7	ARA	20297	2.30 %	340	0.13 %	240
3	D10.fcs	SP7	ATC ARA	20094	93.7 %	12489	10.7 %	281
3	D11.fcs	SP7	ATC ARA	20279	91.8 %	9241	4.38 %	261
3	D12.fcs	SP7	ATC ARA	20417	92.4 %	9241	3.95 %	260
3	D10.fcs	SP7	ARA ATC	20785	2.32 %	371	0.12 %	242
3	D11.fcs	SP7	ARA ATC	20630	2.44 %	368	0.13 %	242
3	D12.fcs	SP7	ARA ATC	20646	2.47 %	366	0.11 %	243

## Sheet: 2SP8
2SP8: http://flowrepository.org/id/FR-FCM-Z2BL					GFP		BFP
Experiment number	Sample name	Program Name	Input	#Cell/Single Cells	% Cells GFP	Median GFP	% Cells BFP	Median BFP
1	5	SP8	NONE	17950	0.12	39.8	81.4	5410
1	6	SP8	NONE	18599	0.14	42.4	86.3	5532
1	7	SP8	NONE	19227	0.12	50.1	87	5656
1	8	SP8	ATC	19598	0.01	134	0.79	36.9
1	9	SP8	ATC	16009	0.025	82.2	1.76	33.6
1	10	SP8	ATC	18224	0.011	146	0.87	37.7
1	11	SP8	ARA	15726	9.61	79.6	14.2	64.8
1	12	SP8	ARA	18226	9.8	100	11.5	83.6
1	13	SP8	ARA	18441	15	104	12	72.2
1	14	SP8	ATC ARA	19488	98.8	5268	0.21	35.3
1	15	SP8	ATC ARA	18943	97.7	5912	0.23	38.5
1	16	SP8	ATC ARA	19925	98.7	5039	0.055	36.9
1	17	SP8	ARA ATC	19526	11	96.4	0.067	9.85
1	18	SP8	ARA ATC	20343	11	92.5	0.099	9.85
1	19	SP8	ARA ATC	20357	14	97.7	0.13	9.85
2	49	SP8	NONE	19002	0.14	77.1	80	7384
2	50	SP8	NONE	18889	0.12	75.8	87.1	7467
2	51	SP8	NONE	18736	0.091	73.2	78	7182
2	56	SP8	ATC	17607	0.42	83.5	2.86	28.5
2	57	SP8	ATC	16938	2.62	82.2	0.24	27.7
2	58	SP8	ATC	17553	0.34	83.5	4.44	32.4
2	68	SP8	ARA	19099	9.02	59.1	1.17	7.91
2	69	SP8	ARA	24025	11	61.6	0.99	12.6
2	70	SP8	ARA	30343	6.46	59.1	1.52	10.3
2	134	SP8	ATC ARA	19616	97.2	2843	0.061	26.4
2	135	SP8	ATC ARA	21924	97.3	2433	0.032	28.8
2	136	SP8	ATC ARA	22722	95.2	2168	0.053	24.8
2	122	SP8	ARA ATC	17809	20.9	64.2	0.2	8
2	123	SP8	ARA ATC	19770	23	60.4	0.16	10.4
2	124	SP8	ARA ATC	19199	19.8	50.1	0.1	8.79
3	plate1_Tube_001_P1.fcs		NONE	16946	0.14 %	134	95.8 %	8206
3	plate1_Tube_002_P1.fcs		NONE	17239	0.070 %	131	95.9 %	7741
3	plate1_Tube_003_P1.fcs		NONE	15190	0.11 %	132	95.5 %	7677
3	plate1_Tube_046_P1.fcs		ATC	18351	0.10 %	116	1.49 %	105
3	plate1_Tube_047_P1.fcs		ATC	18097	0.18 %	114	1.11 %	108
3	plate1_Tube_048_P1.fcs		ATC	18327	0.25 %	114	0.59 %	106
3	plate1_Tube_073_P1.fcs		ARA	15565	3.57 %	117	4.27 %	99.1
3	plate1_Tube_074_P1.fcs		ARA	15439	3.65 %	115	3.04 %	86
3	plate1_Tube_075_P1.fcs		ARA	16789	3.11 %	118	3.00 %	91.9
3	plate 2_Tube_004_P1.fcs		ATC ARA	18291	96.5 %	2969	0.033 %	98
3	plate 2_Tube_005_P1.fcs		ATC ARA	18429	96.9 %	3044	0.033 %	98
3	plate 2_Tube_006_P1.fcs		ATC ARA	19092	57.3 %	2058	0.15 %	99.1
3	plate 2_Tube_031_P1.fcs		ARA ATC	17655	2.36 %	110	0 %	82.9
3	plate 2_Tube_032_P1.fcs		ARA ATC	17256	2.12 %	119	0 %	82.9
3	plate 2_Tube_033_P1.fcs		ARA ATC	18161	1.86 %	105	0.066 %	82.9

## Sheet: 2SP9
2SP9:http://flowrepository.org/id/FR-FCM-Z2BM					GFP		RFP		BFP
Experiment number	Sample name	Program Name	Input	#Cell/Single Cells	% Cells GFP	Median GFP	% Cells RFP	Median RFP	% Cells BFP	Median BFP
1	A1	2SP9	NONE	16957	0.28	1338	0.12	473	83.7	38159
1	A2	2SP9	NONE	16388	0.22	1527	0.049	433	86.7	40282
1	A3	2SP9	NONE	16707	0.18	1393	0.061	467	90.9	39472
1	C4	2SP9	ATC	17204	0.65	2660	96.1	78200	0.042	251
1	C5	2SP9	ATC	16000	0.04	2230	96.2	63829	0.026	256
1	C6	2SP9	ATC	16894	0.35	2245	96	64262	0.054	255
1	E4	2SP9	ARA	17520	1.56	580	0.052	465	0.017	224
1	E5	2SP9	ARA	18026	2.5	586	0.039	505	0.017	234
1	E6	2SP9	ARA	18148	2.14	584	0.09	490	0.005	232
1	E1	2SP9	ATC ARA	16926	86.8	42094	0.006	517	0.078	273
1	E2	2SP9	ATC ARA	16907	93.9	53892	0.018	500	0.11	277
1	E3	2SP9	ATC ARA	16743	87.5	43987	0.006	531	0.043	281
1	D4	2SP9	ARA ATC	15998	1.42	703	2.73	592	0.057	244
1	D5	2SP9	ARA ATC	17100	10.6	1099	3.04	547	0.26	241
1	D6	2SP9	ARA ATC	17888	2.17	718	6	584	0.14	235
2	A11	2SP9	NONE	18569	2.6	2624	0.01	784	99	71130
2	A12	2SP9	NONE	18045	3.4	2904	0.005	473	99	64045
2	A13	2SP9	NONE	18208	2.51	2678	1.66	768	98.8	70889
2	D1	2SP9	ATC	25249	0.89	2238	97.8	47228	1.09	280
2	D2	2SP9	ATC	21684	0.3	2127	97.5	45966	1.09	288
2	D3	2SP9	ATC	22902	0.77	2292	98.2	49856	1.12	285
2	C1	2SP9	ARA	26635	1.67	997	0.97	469	9.3	273
2	C2	2SP9	ARA	24408	1.32	794	0.7	406	11	238
2	C3	2SP9	ARA	23338	1.34	967	0.69	419	6.66	248
2	G1	2SP9	ATC ARA	26251	94.5	54626	10.7	582	0.24	272
2	G2	2SP9	ATC ARA	22544	92.8	61496	13.7	533	0.12	264
2	G3	2SP9	ATC ARA	22498	92.6	55184	17	546	0.11	257
2	C11	2SP9	ARA ATC	22902	0.87	913	0.55	364	1.98	183
2	C12	2SP9	ARA ATC	21072	0.79	897	0.21	270	2.86	148
2	C13	2SP9	ARA ATC	21185	0.8	894	0.23	287	1.18	158
3	plate1_Tube_004_P1.fcs		NONE	16796	0.083 %	131	0 %	339	95.9 %	8138
3	plate1_Tube_005_P1.fcs		NONE	17387	0.081 %	129	5.75E-3 %	340	95.6 %	7592
3	plate1_Tube_006_P1.fcs		NONE	18098	0.044 %	130	0 %	338	97.2 %	7763
3	plate1_Tube_049_P1.fcs		ATC	19254	21.0 %	278	98.5 %	45552	0.010 %	96.9
3	plate1_Tube_050_P1.fcs		ATC	18731	21.2 %	284	98.4 %	40536	5.34E-3 %	96.1
3	plate1_Tube_051_P1.fcs		ATC	18828	23.4 %	284	98.3 %	44551	5.31E-3 %	98
3	plate1_Tube_076_P1.fcs		ARA	16673	2.62 %	116	0.13 %	330	6.00E-3 %	86
3	plate1_Tube_077_P1.fcs		ARA	15792	2.59 %	114	0.16 %	328	0 %	86
3	plate1_Tube_078_P1.fcs		ARA	15446	2.36 %	114	0.13 %	327	0 %	86
3	plate 2_Tube_007_P1.fcs		ATC ARA	19050	58.3 %	2110	0 %	342	0.094 %	91.9
3	plate 2_Tube_008_P1.fcs		ATC ARA	19064	57.8 %	2098	0 %	339	0.094 %	90.9
3	plate 2_Tube_009_P1.fcs		ATC ARA	22117	0.22 %	131	0 %	332	0.018 %	87.9
3	plate 2_Tube_034_P1.fcs		ARA ATC	18139	1.96 %	104	0.38 %	347	0.055 %	82.9
3	plate 2_Tube_035_P1.fcs		ARA ATC	18141	1.46 %	103	0.46 %	353	0.077 %	82.9
3	plate 2_Tube_036_P1.fcs		ARA ATC	18518	0.15 %	121	0.027 %	326	0.18 %	80

## Sheet: 2MP1
2MP1: http://flowrepository.org/id/FR-FCM-Z2BS					GFP		RFP
Experiment number	Sample name	Program Name	Input	#Cell/Single Cells	% Cells GFP	Median total GFP	% Cells RFP	Median RFP
1	C7.fcs	2MP2	NONE	21113	0.038 %	326	0.019 %	141
1	C8.fcs	2MP2	NONE	21090	0.00948 %	336	0.033 %	139
1	C9.fcs	2MP2	NONE	20977	0.00953 %	325	0.067 %	139
1	C10.fcs	2MP2	ATC	20317	0.02 %	520	50.1 %	1471
1	C11.fcs	2MP2	ATC	20674	0.048 %	547	59.0 %	2230
1	C12.fcs	2MP2	ATC	20142	0.045 %	469	40.1 %	184
1	E7.fcs	2MP2	ARA	20000	0.53 %	428	0.0100 %	196
1	E8.fcs	2MP2	ARA	20000	0.21 %	438	0.0100 %	196
1	E9.fcs	2MP2	ARA	20000	0.29 %	436	0.0100 %	196
1	F7.fcs	2MP2	ATC ARA	19984	48 %	20196	0.43 %	213
1	F8.fcs	2MP2	ATC ARA	19988	48.9 %	19392	0.38 %	215
1	F9.fcs	2MP2	ATC ARA	19990	52.9 %	19524	0.22 %	215
1	F7.fcs	2MP2	ARA ATC	18087	48.7 %	1085	0.011 %	192
1	F8.fcs	2MP2	ARA ATC	18331	48.9 %	1130	5.46E-3 %	195
1	F9.fcs	2MP2	ARA ATC	18324	52.9 %	5931	5.46E-3 %	194
2	D7.fcs	2MP2	NONE	19924	0 %	481	0.20 %	214
2	D8.fcs	2MP2	NONE	19927	0 %	422	0.13 %	212
2	D9.fcs	2MP2	NONE	19924	0 %	444	0.58 %	211
2	H7.fcs	2MP2	ATC	19546	0 %	375	34.6 %	255
2	H8.fcs	2MP2	ATC	19441	0 %	364	31.7 %	245
2	H9.fcs	2MP2	ATC	19571	0 %	362	31.9 %	247
2	G10.fcs	2MP2	ARA	20785	1.78 %	496	0.36 %	151
2	G11.fcs	2MP2	ARA	20490	1.36 %	467	0.19 %	148
2	G12.fcs	2MP2	ARA	20530	1.1 %	559	0.44 %	149
2	F10.fcs	2MP2	ATC ARA	25549	64.6 %	17879	3.06 %	217
2	F11.fcs	2MP2	ATC ARA	26720	73.1 %	19723	0.57 %	219
2	F12.fcs	2MP2	ATC ARA	24108	68.4 %	19790	2.98 %	218
2	F10.fcs	2MP2	ARA ATC	21066	40.9 %	853	4.75E-3 %	206
2	F11.fcs	2MP2	ARA ATC	21623	33.1 %	633	9.25E-3 %	202
2	F12.fcs	2MP2	ARA ATC	22270	47.7 %	1056	0.027 %	200
3	export_E10_Single Cells_Experiment 12.09.2019 D0.fcs	2MP2	NONE	21354	0.82 %	400	1.20 %	251
3	export_E11_Single Cells_Experiment 12.09.2019 D0.fcs	2MP2	NONE	22192	1.05 %	420	1.49 %	243
3	export_E12_Single Cells_Experiment 12.09.2019 D0.fcs	2MP2	NONE	21667	1.01 %	415	1.20 %	245
3	export_C7_Single Cells_Exp 12.09.2019 d1 p3.fcs	2MP2	ATC	19596	4.83 %	406	0.015 %	243
3	export_E10_Single Cells_Exp 12.09.2019 d1 p3.fcs	2MP2	ATC	20167	0.60 %	365	43.1 %	351
3	export_E11_Single Cells_Exp 12.09.2019 d1 p3.fcs	2MP2	ATC	20170	0.30 %	365	39.8 %	327
3	export_E12_Single Cells_Exp 12.09.2019 d1 p3.fcs	2MP2	ARA	20135	0.50 %	364	43.3 %	351
3	export_E11_Single Cells_exp 12.09.2019 d1p4.fcs	2MP2	ARA	20023	2.44 %	359	0.095 %	242
3	export_E12_Single Cells_exp 12.09.2019 d1p4.fcs	2MP2	ARA	20004	2.66 %	364	0.050 %	239
3	export_E10_Single Cells_exp 12.09.2019 d1p4.fcs	2MP2	ATC ARA	20035	2.60 %	364	0.14 %	240
3	export_E10_Single Cells_exp 12.09.2019 d2 p5.fcs	2MP2	ATC ARA	19979	88.1 %	8434	0.20 %	253
3	export_E11_Single Cells_exp 12.09.2019 d2 p5.fcs	2MP2	ATC ARA	20037	86.6 %	8491	0.20 %	254
3	export_E12_Single Cells_exp 12.09.2019 d2 p5.fcs	2MP2	ARA ATC	20008	89.2 %	8264	0.17 %	252
3	export_E10_Single Cells_exp 12.09.2019 d2 p7.fcs	2MP2	ARA ATC	20067	47.2 %	694	4.98E-3 %	239
3	export_E11_Single Cells_exp 12.09.2019 d2 p7.fcs	2MP2	ARA ATC	20097	40.8 %	520	9.95E-3 %	240
3	export_E12_Single Cells_exp 12.09.2019 d2 p7.fcs			20102	45.3 %	612	0 %	242

[truncated: 8 more sheets: 2MP2, 3MP1, 3MP3, 3SP1, 3SP2, 3SP3, 3SP4, 3SP5]
